# Supplementary material for: 1,4-Dihex­yloxy-2,5-bis­(2-nitro­phen­yl)benzene
Source: Acta Crystallogr Sect E Struct Rep Online. 2012 Mar 10;68(Pt 4):o1022. doi: 10.1107/S1600536812009944 (PMC3343986; doi:10.1107/S1600536812009944)
Supplement: Supplementary file 1 [file e-68-o1022-sup1.cif]

##############################################################################
#                                                                            #
# This CIF contains the data in a paper accepted for publication in          #
# Acta Crystallographica Section E. It conforms to the requirements of       #
# Notes for Authors for Acta Crystallographica Section E, and has been       #
# peer reviewed under the auspices of the IUCr Commission on Journals.       #
#                                                                            #
# Full details of the Crystallographic Information File format               #
# are given in the paper "The Crystallographic Information File (CIF):       #
# a New Standard Archive File for Crystallography" by S. R. Hall, F. H.      #
# Allen and I. D. Brown [Acta Cryst. (1991), A47, 655-685].                  #
#                                                                            #
# The current version of the core CIF dictionary is obtainable from          #
# ftp://ftp.iucr.org/pub/cif_core.dic.                                       #
#                                                                            #
# Software is freely available for graphical display of the structure(s)     #
# in this CIF. For information consult the CIF software page                 #
# http://www.iucr.org/resources/cif/software.                                #
#                                                                            #
# This file may be used for bona fide research purposes within the           #
# scientific community so long as proper attribution is given to the journal # 
# article from which it was obtained.                                        #
#                                                                            #
##############################################################################
data_I
_audit_creation_method     SHELXL-97
_chemical_name_systematic
;
1,4-Dihexyloxy-2,5-bis(2-nitrophenyl)benzene
;
_chemical_name_common     ?
_chemical_formula_moiety     'C30 H36 N2 O6'
_chemical_formula_sum     'C30 H36 N2 O6'
_chemical_formula_iupac     'C30 H36 N2 O6'
_chemical_formula_weight     520.61
_chemical_melting_point     ?
_symmetry_cell_setting     monoclinic
_symmetry_space_group_name_H-M     'P 21/n'
_symmetry_space_group_name_Hall     '-P 2yn'
loop_
    _symmetry_equiv_pos_as_xyz
    'x, y, z'
    '-x+1/2, y+1/2, -z+1/2'
    '-x, -y, -z'
    'x-1/2, -y-1/2, z-1/2'
_cell_length_a     7.9314(4)
_cell_length_b     19.2029(17)
_cell_length_c     9.1247(5)
_cell_angle_alpha     90.00
_cell_angle_beta     96.368(5)
_cell_angle_gamma     90.00
_cell_volume     1381.17(16)
_cell_formula_units_Z     2
_cell_measurement_reflns_used     7928
_cell_measurement_theta_min     3.23
_cell_measurement_theta_max     29.09
_cell_measurement_temperature     193(2)
_exptl_crystal_description     'block'
_exptl_crystal_colour     'yellow'
_exptl_crystal_size_max     0.44
_exptl_crystal_size_mid     0.30
_exptl_crystal_size_min     0.20
_exptl_crystal_density_diffrn     1.252
_exptl_crystal_density_meas     ?
_exptl_crystal_density_method     'not measured'
_exptl_crystal_F_000     556
_exptl_absorpt_coefficient_mu     0.087
_exptl_absorpt_correction_type     none
_exptl_special_details
;
^1^H-NMR (400 MHz, CDCl~3~): \d = 7.95 (dd, ^3^J = 8.5 Hz, ^4^J= 1.2 Hz, 2 H,
3-H); 7.64 (dt, ^3^J = 7.5 Hz, ^4^J = 1.4 Hz, 2 H, 4-H); 7.49 - 7.45 (m, 4 H);
6.83 (s, 2 H, 2-H); 3.81 (bs (<i>t</i>), 4 H, O---CH~2~); 1.59 - 1.54 (m, 4
H); 1.25 - 1.18 (m, 12 H); 0.80 (t, ^3^J = 6.9 Hz, 6 H, CH~3~).
^13^C-NMR (75 MHz, CDCl~3~): \d = 149.7 (s, 2-C), 149.5 (<i>s</i>), 132.9
(<i>s</i>), 132.6 (<i>d</i>), 132.5 (<i>d</i>), 128.1 (<i>d</i>), 127.8
(<i>s</i>), 123.9 (<i>d</i>), 113.4 (<i>d</i>), 69.1 (<i>t</i>), 31.3
(<i>t</i>), 28.8 (<i>t</i>), 25.4 (<i>t</i>), 22.5 (<i>t</i>), 13.8
(<i>q</i>).
IR (ATR): \n = 3734, 3585, 3070, 2944, 2869, 2855, 2363, 2334, 1608, 1573,
1530, 1510, 1469, 1441, 1387, 1358, 1290, 1255, 1209, 1165, 1144, 1025, 997,
870, 860.
MS (EI): m/<i>z</i> = 520 (100%, <i>M</i>^+.^).
;
_diffrn_ambient_temperature     193(2)
_diffrn_radiation_type     'Mo K\a'
_diffrn_radiation_wavelength     0.71073
_diffrn_radiation_monochromator     'plane graphite'
_diffrn_measurement_device_type     'Stoe IPDS 2T'
_diffrn_measurement_device     '2-circle goniometer'
_diffrn_measurement_method     '\w scan'
_diffrn_detector_area_resol_mean     6.67
_diffrn_reflns_number     8154
_diffrn_reflns_av_R_equivalents     0.0256
_diffrn_reflns_av_sigmaI/netI     0.0241
_diffrn_reflns_theta_min     3.23
_diffrn_reflns_theta_max     28.00
_diffrn_reflns_theta_full     28.00
_diffrn_measured_fraction_theta_max     0.998
_diffrn_measured_fraction_theta_full     0.998
_diffrn_reflns_limit_h_min     -10
_diffrn_reflns_limit_h_max     10
_diffrn_reflns_limit_k_min     -25
_diffrn_reflns_limit_k_max     22
_diffrn_reflns_limit_l_min     -12
_diffrn_reflns_limit_l_max     10
_diffrn_standards_number     ?
_diffrn_standards_interval_count     ?
_diffrn_standards_interval_time     ?
_diffrn_standards_decay_%     ?
_refine_special_details
;
Refinement of <i>F</i>^2^ against ALL reflections. The weighted <i>R</i>-factor
<i>wR</i> and goodness of fit <i>S</i> are based on <i>F</i>^2^, conventional
<i>R</i>-factors <i>R</i> are based on <i>F</i>, with <i>F</i> set to zero for
negative <i>F</i>^2^. The threshold expression of <i>F</i>^2^ >
\s(<i>F</i>^2^) is used only for calculating <i>R</i>-factors(gt) <i>etc</i>.
and is not relevant to the choice of reflections for refinement.
<i>R</i>-factors based on <i>F</i>^2^ are statistically about twice as large
as those based on <i>F</i>, and <i>R</i>- factors based on ALL data will be
even larger.
;
_reflns_number_total     3331
_reflns_number_gt     2610
_reflns_threshold_expression     I>2\s(I)
_refine_ls_structure_factor_coef     Fsqd
_refine_ls_matrix_type     full
_refine_ls_R_factor_all     0.0579
_refine_ls_R_factor_gt     0.0437
_refine_ls_wR_factor_ref     0.1197
_refine_ls_wR_factor_obs     0.1119
_refine_ls_goodness_of_fit_ref     1.067
_refine_ls_restrained_S_all     1.067
_refine_ls_number_reflns     3331
_refine_ls_number_parameters     173
_refine_ls_number_restraints     0
_refine_ls_hydrogen_treatment     constr
_refine_ls_weighting_scheme     calc
_refine_ls_weighting_details
         'calc w=1/[\s^2^(Fo^2^)+(0.0562P)^2^+0.4038P] where P=(Fo^2^+2Fc^2^)/3'
_atom_sites_solution_hydrogens     geom
_atom_sites_solution_primary     direct
_atom_sites_solution_secondary     difmap
_refine_ls_shift/su_max     0.000
_refine_ls_shift/su_mean     0.000
_refine_diff_density_max     0.311
_refine_diff_density_min     -0.269
_refine_ls_extinction_method     none
_refine_ls_extinction_coef     ?
loop_
    _atom_type_symbol
    _atom_type_description
    _atom_type_scat_dispersion_real
    _atom_type_scat_dispersion_imag
    _atom_type_scat_source
    'C' 'C' 0.0033 0.0016
                         'International Tables Vol C Tables 4.2.6.8 and 6.1.1.4'
    'H' 'H' 0.0000 0.0000
                         'International Tables Vol C Tables 4.2.6.8 and 6.1.1.4'
    'N' 'N' 0.0061 0.0033
                         'International Tables Vol C Tables 4.2.6.8 and 6.1.1.4'
    'O' 'O' 0.0106 0.0060
                         'International Tables Vol C Tables 4.2.6.8 and 6.1.1.4'
_computing_data_collection     'X-AREA (Stoe & Cie, 2011)'
_computing_cell_refinement     'X-AREA (Stoe & Cie, 2011)'
_computing_data_reduction     'X-RED (Stoe & Cie, 2011)'
_computing_structure_solution     'SIR97 (Altomare <i>et al.</i>, 1999)'
_computing_structure_refinement     'SHELXL97 (Sheldrick, 2008)'
_computing_molecular_graphics     'PLATON (Spek, 2009)'
_computing_publication_material     'PLATON (Spek, 2009)'
loop_
    _atom_site_type_symbol
    _atom_site_label
    _atom_site_fract_x
    _atom_site_fract_y
    _atom_site_fract_z
    _atom_site_U_iso_or_equiv
    _atom_site_adp_type
    _atom_site_calc_flag
    _atom_site_refinement_flags
    _atom_site_occupancy
    _atom_site_symmetry_multiplicity
    _atom_site_disorder_assembly
    _atom_site_disorder_group
    C C1 0.46215(15) 0.52525(7) 0.35512(14) 0.0240(3) Uani d . 1 1 . .
    C C2 0.35820(15) 0.54228(7) 0.46442(14) 0.0252(3) Uani d . 1 1 . .
    C C3 0.60362(16) 0.48321(8) 0.39358(14) 0.0264(3) Uani d . 1 1 . .
    H H3 0.6756 0.4717 0.3206 0.032 Uiso calc R 1 1 . .
    C C4 0.43305(15) 0.55452(7) 0.20336(14) 0.0232(3) Uani d . 1 1 . .
    C C5 0.57076(16) 0.58310(8) 0.14150(15) 0.0299(3) Uani d . 1 1 . .
    H H5 0.6801 0.5811 0.1956 0.036 Uiso calc R 1 1 . .
    C C6 0.55321(18) 0.61424(8) 0.00394(16) 0.0338(3) Uani d . 1 1 . .
    H H6 0.6502 0.6318 -0.0362 0.041 Uiso calc R 1 1 . .
    C C7 0.39481(18) 0.61991(8) -0.07522(16) 0.0309(3) Uani d . 1 1 . .
    H H7 0.3820 0.6432 -0.1676 0.037 Uiso calc R 1 1 . .
    C C8 0.25493(17) 0.59149(7) -0.01925(15) 0.0273(3) Uani d . 1 1 . .
    H H8 0.1456 0.5945 -0.0732 0.033 Uiso calc R 1 1 . .
    C C9 0.27660(15) 0.55862(7) 0.11640(14) 0.0225(3) Uani d . 1 1 . .
    N N10 0.12608(13) 0.52343(6) 0.16019(12) 0.0271(3) Uani d . 1 1 . .
    O O11 -0.01207(12) 0.55180(6) 0.13048(12) 0.0381(3) Uani d . 1 1 . .
    O O12 0.14470(14) 0.46637(6) 0.21901(12) 0.0380(3) Uani d . 1 1 . .
    O O13 0.22425(12) 0.58564(6) 0.42244(10) 0.0314(2) Uani d . 1 1 . .
    C C14 0.11269(18) 0.60345(9) 0.52871(16) 0.0330(3) Uani d . 1 1 . .
    H H14A 0.1748 0.6300 0.6106 0.040 Uiso calc R 1 1 . .
    H H14B 0.0665 0.5607 0.5699 0.040 Uiso calc R 1 1 . .
    C C15 -0.02962(17) 0.64694(9) 0.45359(16) 0.0330(3) Uani d . 1 1 . .
    H H15A 0.0189 0.6874 0.4055 0.040 Uiso calc R 1 1 . .
    H H15B -0.0946 0.6188 0.3758 0.040 Uiso calc R 1 1 . .
    C C16 -0.1481(2) 0.67270(12) 0.5597(2) 0.0560(6) Uani d . 1 1 . .
    H H16A -0.1793 0.6328 0.6201 0.067 Uiso calc R 1 1 . .
    H H16B -0.0862 0.7067 0.6274 0.067 Uiso calc R 1 1 . .
    C C17 -0.30865(18) 0.70652(8) 0.49024(18) 0.0344(3) Uani d . 1 1 . .
    H H17A -0.2781 0.7465 0.4299 0.041 Uiso calc R 1 1 . .
    H H17B -0.3715 0.6726 0.4231 0.041 Uiso calc R 1 1 . .
    C C18 -0.4239(3) 0.73189(14) 0.5993(3) 0.0670(7) Uani d . 1 1 . .
    H H18A -0.4492 0.6924 0.6631 0.080 Uiso calc R 1 1 . .
    H H18B -0.3626 0.7675 0.6632 0.080 Uiso calc R 1 1 . .
    C C19 -0.5889(2) 0.76264(11) 0.5319(3) 0.0602(6) Uani d . 1 1 . .
    H H19A -0.5662 0.8048 0.4767 0.090 Uiso calc R 1 1 . .
    H H19B -0.6592 0.7745 0.6101 0.090 Uiso calc R 1 1 . .
    H H19C -0.6488 0.7287 0.4650 0.090 Uiso calc R 1 1 . .
loop_
    _atom_site_aniso_label
    _atom_site_aniso_U_11
    _atom_site_aniso_U_22
    _atom_site_aniso_U_33
    _atom_site_aniso_U_12
    _atom_site_aniso_U_13
    _atom_site_aniso_U_23
    C1 0.0190(5) 0.0341(7) 0.0187(6) 0.0020(5) 0.0005(4) -0.0030(5)
    C2 0.0172(5) 0.0358(7) 0.0218(6) 0.0056(5) -0.0005(4) -0.0031(5)
    C3 0.0204(6) 0.0391(7) 0.0199(6) 0.0049(5) 0.0027(5) -0.0037(5)
    C4 0.0202(5) 0.0296(6) 0.0198(6) 0.0027(5) 0.0023(4) -0.0032(5)
    C5 0.0189(6) 0.0436(8) 0.0271(7) -0.0031(5) 0.0017(5) -0.0039(6)
    C6 0.0302(7) 0.0441(8) 0.0285(7) -0.0111(6) 0.0094(6) -0.0021(6)
    C7 0.0375(7) 0.0326(7) 0.0229(6) -0.0045(6) 0.0040(5) 0.0024(5)
    C8 0.0260(6) 0.0322(7) 0.0228(6) 0.0003(5) -0.0010(5) 0.0010(5)
    C9 0.0186(5) 0.0268(6) 0.0219(6) -0.0002(5) 0.0020(4) -0.0012(5)
    N10 0.0210(5) 0.0398(7) 0.0201(5) -0.0036(5) 0.0009(4) -0.0006(5)
    O11 0.0178(4) 0.0605(7) 0.0353(6) 0.0027(4) 0.0006(4) -0.0021(5)
    O12 0.0358(5) 0.0425(6) 0.0351(6) -0.0098(5) 0.0014(4) 0.0114(5)
    O13 0.0239(4) 0.0492(6) 0.0213(5) 0.0155(4) 0.0029(4) 0.0003(4)
    C14 0.0277(6) 0.0471(9) 0.0254(7) 0.0141(6) 0.0078(5) 0.0025(6)
    C15 0.0248(6) 0.0453(8) 0.0288(7) 0.0118(6) 0.0030(5) 0.0009(6)
    C16 0.0502(10) 0.0811(14) 0.0402(9) 0.0427(10) 0.0203(8) 0.0197(9)
    C17 0.0254(6) 0.0330(7) 0.0459(9) 0.0059(6) 0.0090(6) 0.0019(6)
    C18 0.0543(11) 0.0902(16) 0.0615(13) 0.0435(11) 0.0297(10) 0.0211(12)
    C19 0.0324(8) 0.0556(12) 0.0951(17) 0.0150(8) 0.0188(10) 0.0009(11)
_geom_special_details
;
All e.s.d.'s (except the e.s.d. in the dihedral angle between two l.s. planes)
are estimated using the full covariance matrix. The cell e.s.d.'s are taken
into account individually in the estimation of e.s.d.'s in distances, angles
and torsion angles; correlations between e.s.d.'s in cell parameters are only
used when they are defined by crystal symmetry. An approximate (isotropic)
treatment of cell e.s.d.'s is used for estimating e.s.d.'s involving l.s.
planes.
;
loop_
    _geom_bond_atom_site_label_1
    _geom_bond_atom_site_label_2
    _geom_bond_site_symmetry_2
    _geom_bond_distance
    _geom_bond_publ_flag
    C1 C3 . 1.3952(18) ?
    C1 C2 . 1.4014(17) ?
    C1 C4 . 1.4886(18) ?
    C2 O13 . 1.3705(15) ?
    C2 C3 3_666 1.3867(19) ?
    C3 C2 3_666 1.3867(19) ?
    C3 H3 . 0.9500 ?
    C4 C5 . 1.3963(18) ?
    C4 C9 . 1.3990(17) ?
    C5 C6 . 1.383(2) ?
    C5 H5 . 0.9500 ?
    C6 C7 . 1.382(2) ?
    C6 H6 . 0.9500 ?
    C7 C8 . 1.3838(19) ?
    C7 H7 . 0.9500 ?
    C8 C9 . 1.3831(18) ?
    C8 H8 . 0.9500 ?
    C9 N10 . 1.4655(16) ?
    N10 O12 . 1.2218(16) ?
    N10 O11 . 1.2268(15) ?
    O13 C14 . 1.4250(15) ?
    C14 C15 . 1.5065(19) ?
    C14 H14A . 0.9900 ?
    C14 H14B . 0.9900 ?
    C15 C16 . 1.506(2) ?
    C15 H15A . 0.9900 ?
    C15 H15B . 0.9900 ?
    C16 C17 . 1.505(2) ?
    C16 H16A . 0.9900 ?
    C16 H16B . 0.9900 ?
    C17 C18 . 1.505(2) ?
    C17 H17A . 0.9900 ?
    C17 H17B . 0.9900 ?
    C18 C19 . 1.503(3) ?
    C18 H18A . 0.9900 ?
    C18 H18B . 0.9900 ?
    C19 H19A . 0.9800 ?
    C19 H19B . 0.9800 ?
    C19 H19C . 0.9800 ?
loop_
    _geom_angle_atom_site_label_1
    _geom_angle_atom_site_label_2
    _geom_angle_atom_site_label_3
    _geom_angle_site_symmetry_1
    _geom_angle_site_symmetry_3
    _geom_angle
    _geom_angle_publ_flag
    C3 C1 C2 . . 118.44(12) ?
    C3 C1 C4 . . 119.33(11) ?
    C2 C1 C4 . . 122.08(11) ?
    O13 C2 C3 . 3_666 123.90(11) ?
    O13 C2 C1 . . 116.22(11) ?
    C3 C2 C1 3_666 . 119.85(12) ?
    C2 C3 C1 3_666 . 121.70(11) ?
    C2 C3 H3 3_666 . 119.2 ?
    C1 C3 H3 . . 119.2 ?
    C5 C4 C9 . . 115.65(12) ?
    C5 C4 C1 . . 118.49(11) ?
    C9 C4 C1 . . 125.82(11) ?
    C6 C5 C4 . . 122.16(12) ?
    C6 C5 H5 . . 118.9 ?
    C4 C5 H5 . . 118.9 ?
    C7 C6 C5 . . 120.15(12) ?
    C7 C6 H6 . . 119.9 ?
    C5 C6 H6 . . 119.9 ?
    C6 C7 C8 . . 119.71(13) ?
    C6 C7 H7 . . 120.1 ?
    C8 C7 H7 . . 120.1 ?
    C9 C8 C7 . . 119.02(12) ?
    C9 C8 H8 . . 120.5 ?
    C7 C8 H8 . . 120.5 ?
    C8 C9 C4 . . 123.21(12) ?
    C8 C9 N10 . . 115.49(11) ?
    C4 C9 N10 . . 121.17(11) ?
    O12 N10 O11 . . 123.84(12) ?
    O12 N10 C9 . . 118.09(11) ?
    O11 N10 C9 . . 118.01(12) ?
    C2 O13 C14 . . 118.44(10) ?
    O13 C14 C15 . . 108.30(11) ?
    O13 C14 H14A . . 110.0 ?
    C15 C14 H14A . . 110.0 ?
    O13 C14 H14B . . 110.0 ?
    C15 C14 H14B . . 110.0 ?
    H14A C14 H14B . . 108.4 ?
    C16 C15 C14 . . 112.27(12) ?
    C16 C15 H15A . . 109.2 ?
    C14 C15 H15A . . 109.2 ?
    C16 C15 H15B . . 109.2 ?
    C14 C15 H15B . . 109.2 ?
    H15A C15 H15B . . 107.9 ?
    C17 C16 C15 . . 115.45(14) ?
    C17 C16 H16A . . 108.4 ?
    C15 C16 H16A . . 108.4 ?
    C17 C16 H16B . . 108.4 ?
    C15 C16 H16B . . 108.4 ?
    H16A C16 H16B . . 107.5 ?
    C18 C17 C16 . . 114.11(15) ?
    C18 C17 H17A . . 108.7 ?
    C16 C17 H17A . . 108.7 ?
    C18 C17 H17B . . 108.7 ?
    C16 C17 H17B . . 108.7 ?
    H17A C17 H17B . . 107.6 ?
    C19 C18 C17 . . 114.93(19) ?
    C19 C18 H18A . . 108.5 ?
    C17 C18 H18A . . 108.5 ?
    C19 C18 H18B . . 108.5 ?
    C17 C18 H18B . . 108.5 ?
    H18A C18 H18B . . 107.5 ?
    C18 C19 H19A . . 109.5 ?
    C18 C19 H19B . . 109.5 ?
    H19A C19 H19B . . 109.5 ?
    C18 C19 H19C . . 109.5 ?
    H19A C19 H19C . . 109.5 ?
    H19B C19 H19C . . 109.5 ?
loop_
    _geom_torsion_atom_site_label_1
    _geom_torsion_atom_site_label_2
    _geom_torsion_atom_site_label_3
    _geom_torsion_atom_site_label_4
    _geom_torsion_site_symmetry_1
    _geom_torsion_site_symmetry_2
    _geom_torsion_site_symmetry_3
    _geom_torsion_site_symmetry_4
    _geom_torsion
    _geom_torsion_publ_flag
    C3 C1 C2 O13 . . . . 177.82(12) ?
    C4 C1 C2 O13 . . . . 2.17(19) ?
    C3 C1 C2 C3 . . . 3_666 -0.7(2) ?
    C4 C1 C2 C3 . . . 3_666 -176.30(13) ?
    C2 C1 C3 C2 . . . 3_666 0.7(2) ?
    C4 C1 C3 C2 . . . 3_666 176.44(13) ?
    C3 C1 C4 C5 . . . . -44.37(18) ?
    C2 C1 C4 C5 . . . . 131.25(14) ?
    C3 C1 C4 C9 . . . . 138.15(14) ?
    C2 C1 C4 C9 . . . . -46.2(2) ?
    C9 C4 C5 C6 . . . . 0.8(2) ?
    C1 C4 C5 C6 . . . . -176.95(13) ?
    C4 C5 C6 C7 . . . . 2.1(2) ?
    C5 C6 C7 C8 . . . . -2.9(2) ?
    C6 C7 C8 C9 . . . . 0.8(2) ?
    C7 C8 C9 C4 . . . . 2.2(2) ?
    C7 C8 C9 N10 . . . . -173.60(12) ?
    C5 C4 C9 C8 . . . . -3.0(2) ?
    C1 C4 C9 C8 . . . . 174.57(13) ?
    C5 C4 C9 N10 . . . . 172.61(12) ?
    C1 C4 C9 N10 . . . . -9.8(2) ?
    C8 C9 N10 O12 . . . . 138.53(13) ?
    C4 C9 N10 O12 . . . . -37.39(18) ?
    C8 C9 N10 O11 . . . . -38.71(17) ?
    C4 C9 N10 O11 . . . . 145.37(13) ?
    C3 C2 O13 C14 3_666 . . . -2.8(2) ?
    C1 C2 O13 C14 . . . . 178.78(13) ?
    C2 O13 C14 C15 . . . . -176.02(12) ?
    O13 C14 C15 C16 . . . . -175.95(16) ?
    C14 C15 C16 C17 . . . . -170.43(16) ?
    C15 C16 C17 C18 . . . . -179.81(19) ?
    C16 C17 C18 C19 . . . . -177.1(2) ?
_iucr_refine_instructions_details
;
TITL nm1 in P21/n
CELL  0.71073    7.9314  19.2029   9.1247  90.000  96.368  90.000
ZERR  2          0.0004   0.0017   0.0005   0.000   0.005   0.000
REM Gitterkonstanten aus 7928 Reflexen mit 3.2-29.1  Grad V=1381.2(2)
REM Gelber Block
LATT   1
SYMM     0.50000 - X ,    0.50000 + Y ,    0.50000 - Z
SFAC  C   H   N   O
UNIT   60    72   4  12
OMIT -2 56
L.S. 4
FMAP 2
PLAN -20 .5 -.5
TEMP -80
SIZE 0.2 0.3 0.44
ACTA
CONF
BOND $H
WGHT    0.056200    0.403800
FVAR       0.60498
C1    1    0.462154    0.525249    0.355124    11.00000    0.01898    0.03410 =
         0.01870   -0.00300    0.00048    0.00201
     0.00015 0.00007 0.00014 0.00053 0.00068 0.00057 0.00049 0.00043 0.00049
C2    1    0.358196    0.542281    0.464423    11.00000    0.01725    0.03583 =
         0.02179   -0.00308   -0.00052    0.00558
     0.00015 0.00007 0.00014 0.00053 0.00071 0.00061 0.00052 0.00044 0.00049
C3    1    0.603618    0.483206    0.393582    11.00000    0.02039    0.03908 =
         0.01989   -0.00366    0.00269    0.00488
     0.00016 0.00008 0.00014 0.00055 0.00074 0.00058 0.00053 0.00045 0.00051
AFIX  43
H3    2    0.675640    0.471743    0.320610    11.00000   -1.20000
     0.00000 0.00000 0.00000 0.00000
AFIX   0
C4    1    0.433051    0.554516    0.203360    11.00000    0.02018    0.02964 =
         0.01982   -0.00316    0.00227    0.00267
     0.00015 0.00007 0.00014 0.00053 0.00065 0.00058 0.00048 0.00044 0.00048
C5    1    0.570760    0.583101    0.141497    11.00000    0.01887    0.04359 =
         0.02705   -0.00385    0.00171   -0.00309
     0.00016 0.00008 0.00015 0.00055 0.00081 0.00066 0.00058 0.00048 0.00053
AFIX  43
H5    2    0.680088    0.581098    0.195649    11.00000   -1.20000
     0.00000 0.00000 0.00000 0.00000
AFIX   0
C6    1    0.553213    0.614244    0.003937    11.00000    0.03016    0.04407 =
         0.02848   -0.00213    0.00939   -0.01107
     0.00018 0.00008 0.00016 0.00067 0.00085 0.00071 0.00060 0.00056 0.00060
AFIX  43
H6    2    0.650250    0.631778   -0.036216    11.00000   -1.20000
     0.00000 0.00000 0.00000 0.00000
AFIX   0
C7    1    0.394805    0.619907   -0.075222    11.00000    0.03751    0.03262 =
         0.02287    0.00243    0.00405   -0.00454
     0.00018 0.00008 0.00016 0.00073 0.00071 0.00063 0.00054 0.00054 0.00057
AFIX  43
H7    2    0.382018    0.643204   -0.167634    11.00000   -1.20000
     0.00000 0.00000 0.00000 0.00000
AFIX   0
C8    1    0.254931    0.591490   -0.019254    11.00000    0.02600    0.03221 =
         0.02283    0.00097   -0.00097    0.00030
     0.00017 0.00007 0.00015 0.00060 0.00069 0.00062 0.00053 0.00048 0.00052
AFIX  43
H8    2    0.145640    0.594515   -0.073211    11.00000   -1.20000
     0.00000 0.00000 0.00000 0.00000
AFIX   0
C9    1    0.276604    0.558619    0.116400    11.00000    0.01861    0.02677 =
         0.02191   -0.00122    0.00196   -0.00022
     0.00015 0.00007 0.00014 0.00052 0.00062 0.00059 0.00047 0.00044 0.00045
N10   3    0.126076    0.523426    0.160192    11.00000    0.02100    0.03980 =
         0.02012   -0.00060    0.00095   -0.00359
     0.00013 0.00006 0.00012 0.00051 0.00065 0.00052 0.00046 0.00040 0.00045
O11   4   -0.012071    0.551798    0.130483    11.00000    0.01778    0.06054 =
         0.03535   -0.00211    0.00064    0.00274
     0.00012 0.00006 0.00012 0.00043 0.00074 0.00057 0.00051 0.00039 0.00044
O12   4    0.144700    0.466368    0.219008    11.00000    0.03583    0.04252 =
         0.03515    0.01142    0.00136   -0.00975
     0.00014 0.00006 0.00012 0.00055 0.00063 0.00057 0.00047 0.00044 0.00046
O13   4    0.224254    0.585636    0.422442    11.00000    0.02392    0.04917 =
         0.02134    0.00031    0.00294    0.01551
     0.00012 0.00006 0.00010 0.00044 0.00062 0.00046 0.00043 0.00035 0.00042
C14   1    0.112686    0.603449    0.528706    11.00000    0.02770    0.04714 =
         0.02536    0.00247    0.00777    0.01406
     0.00018 0.00009 0.00016 0.00063 0.00086 0.00067 0.00060 0.00053 0.00060
AFIX  23
H14A  2    0.174822    0.630033    0.610594    11.00000   -1.20000
     0.00000 0.00000 0.00000 0.00000
H14B  2    0.066537    0.560679    0.569868    11.00000   -1.20000
     0.00000 0.00000 0.00000 0.00000
AFIX   0
C15   1   -0.029619    0.646940    0.453591    11.00000    0.02482    0.04531 =
         0.02879    0.00089    0.00298    0.01177
     0.00017 0.00009 0.00016 0.00061 0.00082 0.00069 0.00061 0.00052 0.00058
AFIX  23
H15A  2    0.018854    0.687362    0.405525    11.00000   -1.20000
     0.00000 0.00000 0.00000 0.00000
H15B  2   -0.094603    0.618818    0.375788    11.00000   -1.20000
     0.00000 0.00000 0.00000 0.00000
AFIX   0
C16   1   -0.148100    0.672703    0.559749    11.00000    0.05017    0.08109 =
         0.04017    0.01974    0.02031    0.04270
     0.00024 0.00012 0.00020 0.00097 0.00138 0.00092 0.00091 0.00078 0.00098
AFIX  23
H16A  2   -0.179288    0.632849    0.620073    11.00000   -1.20000
     0.00000 0.00000 0.00000 0.00000
H16B  2   -0.086230    0.706682    0.627372    11.00000   -1.20000
     0.00000 0.00000 0.00000 0.00000
AFIX   0
C17   1   -0.308654    0.706524    0.490245    11.00000    0.02537    0.03299 =
         0.04589    0.00192    0.00903    0.00586
     0.00018 0.00008 0.00018 0.00062 0.00074 0.00087 0.00063 0.00059 0.00055
AFIX  23
H17A  2   -0.278131    0.746474    0.429881    11.00000   -1.20000
     0.00000 0.00000 0.00000 0.00000
H17B  2   -0.371484    0.672605    0.423111    11.00000   -1.20000
     0.00000 0.00000 0.00000 0.00000
AFIX   0
C18   1   -0.423926    0.731889    0.599308    11.00000    0.05435    0.09019 =
         0.06154    0.02107    0.02969    0.04354
     0.00026 0.00014 0.00026 0.00110 0.00160 0.00127 0.00115 0.00099 0.00114
AFIX  23
H18A  2   -0.449163    0.692381    0.663081    11.00000   -1.20000
     0.00000 0.00000 0.00000 0.00000
H18B  2   -0.362631    0.767480    0.663162    11.00000   -1.20000
     0.00000 0.00000 0.00000 0.00000
AFIX   0
C19   1   -0.588895    0.762638    0.531909    11.00000    0.03242    0.05561 =
         0.09512    0.00087    0.01884    0.01499
     0.00022 0.00011 0.00029 0.00082 0.00117 0.00168 0.00109 0.00095 0.00079
AFIX 137
H19A  2   -0.566212    0.804765    0.476727    11.00000   -1.50000
     0.00000 0.00000 0.00000 0.00000
H19B  2   -0.659191    0.774536    0.610105    11.00000   -1.50000
     0.00000 0.00000 0.00000 0.00000
H19C  2   -0.648815    0.728658    0.464963    11.00000   -1.50000
     0.00000 0.00000 0.00000 0.00000
HKLF 4 1 -1.0000  0.0000  0.0000  0.0000  1.0000  0.0000  0.0000  0.0000 -1.0000
;
data_global
_journal_date_recd_electronic     2012-03-05
_journal_date_accepted     2012-03-06
_journal_name_full     'Acta Crystallographica, Section E'
_journal_year     2012
_journal_volume     68
_journal_issue      4
_journal_page_first     o1022
_journal_page_last     o1022
_journal_paper_category     QO
_journal_paper_doi     10.1107/S1600536812009944
_journal_coeditor_code     BT5839
_publ_contact_author_name     'Detert, Heiner'
_publ_contact_author_address
;
University Mainz
Duesbergweg 10-14
55099 Mainz
Germany
;
_publ_contact_author_email     'detert@uni-mainz.de'
_publ_contact_author_phone     '+496131-3924189'
_publ_section_title
;
1,4-Dihexyloxy-2,5-bis(2-nitrophenyl)benzene
;
loop_
    _publ_author_name
    _publ_author_address
    'Wrobel, Norma'
;
University Mainz
Duesbergweg 10-14
55099 Mainz
Germany
;
    'Schollmeyer, Dieter'
;
University Mainz
Duesbergweg 10-14
55099 Mainz
Germany
;
    'Detert, Heiner'
;
University Mainz
Duesbergweg 10-14
55099 Mainz
Germany
;
