# Supplementary material for: 1,4-Dihex­yloxy-2,5-bis­(2-nitro­phen­yl)benzene
Source: Acta Crystallogr Sect E Struct Rep Online. 2012 Mar 10;68(Pt 4):o1022. doi: 10.1107/S1600536812009944 (PMC3343986; doi:10.1107/S1600536812009944)
Supplement: Supplementary file 2 [file e-68-o1022-Isup2.hkl]

# 
# h,k,l, Fc-squared, Fo-squared, sigma(Fo-squared) and status flag 
# 
data_I
_shelx_title ' nm1 in P21/n' 
_shelx_refln_list_code          4 
_shelx_F_calc_maximum      167.85 
_exptl_crystal_F_000       556.00 
_reflns_d_resolution_high  0.7570 
 
loop_ 
 _symmetry_equiv_pos_as_xyz 
 'x, y, z' 
 '-x+1/2, y+1/2, -z+1/2' 
 '-x, -y, -z' 
 'x-1/2, -y-1/2, z-1/2' 
 
_cell_length_a     7.9314 
_cell_length_b    19.2029 
_cell_length_c     9.1247 
_cell_angle_alpha  90.000 
_cell_angle_beta   96.368 
_cell_angle_gamma  90.000 
 
_shelx_F_squared_multiplier     1.000 
 
loop_ 
 _refln_index_h 
 _refln_index_k 
 _refln_index_l 
 _refln_F_squared_calc 
 _refln_F_squared_meas 
 _refln_F_squared_sigma 
 _refln_observed_status 
   2   0   0     1252.01     1294.08     46.19 o 
   4   0   0      750.86      713.31      5.77 o 
   6   0   0      291.58      273.20      8.28 o 
   8   0   0      112.33      110.49      2.56 o 
  10   0   0        8.86        4.89      2.36 o 
   2   1   0      119.08      142.57      2.71 o 
   3   1   0      156.15      137.78      2.17 o 
   4   1   0       77.27       77.57      1.72 o 
   5   1   0      370.11      353.08      8.11 o 
   6   1   0      101.72       96.44      1.69 o 
   7   1   0      803.24      774.14     12.70 o 
   8   1   0       37.37       38.38      1.79 o 
   9   1   0      137.52      142.46      2.58 o 
  10   1   0       21.60       23.76      1.68 o 
   1   2   0     2190.91     2285.49     28.24 o 
   2   2   0       51.43       58.26      2.23 o 
   3   2   0     1241.76     1263.75     19.73 o 
   4   2   0        0.92        0.23      1.23 o 
   5   2   0        4.11        3.44      1.64 o 
   6   2   0        0.68        0.56      1.30 o 
   7   2   0      941.58      907.62      8.59 o 
   8   2   0      258.62      250.77      2.11 o 
   9   2   0        5.72        7.16      1.50 o 
  10   2   0       39.90       45.38      1.75 o 
   1   3   0      334.20      321.34      5.26 o 
   2   3   0      151.23      187.97      2.84 o 
   3   3   0      124.55      119.82      3.34 o 
   4   3   0       43.86       37.04      1.48 o 
   5   3   0        5.51       12.91      2.09 o 
   6   3   0       36.12       36.43      1.46 o 
   7   3   0       38.57       42.08      1.63 o 
   8   3   0      112.37      111.80      1.81 o 
   9   3   0        3.23        3.17      1.48 o 
  10   3   0       16.77       17.33      2.34 o 
   0   4   0      326.37      332.68      8.09 o 
   1   4   0    12534.99    12548.22     94.48 o 
   2   4   0      214.48      209.60      3.35 o 
   3   4   0        2.47        0.36      1.31 o 
   4   4   0      857.91      925.77     10.43 o 
   5   4   0      156.96      146.08      3.74 o 
   6   4   0       77.05       75.83      1.62 o 
   7   4   0       94.52       88.92      1.60 o 
   8   4   0        2.61        3.37      1.45 o 
   9   4   0        8.25       11.34      1.49 o 
  10   4   0       16.21       13.96      1.61 o 
   1   5   0      196.08      169.37      3.83 o 
   2   5   0      538.60      551.69      4.71 o 
   3   5   0       11.77       16.06      1.27 o 
   4   5   0       28.20       28.62      1.47 o 
   5   5   0      347.30      303.77      8.42 o 
   6   5   0        6.18        5.54      1.45 o 
   7   5   0       18.91       17.40      1.52 o 
   8   5   0       26.11       29.84      1.33 o 
   9   5   0       33.75       31.40      1.47 o 
  10   5   0        9.12        5.97      1.64 o 
   0   6   0     3548.63     3554.55     18.63 o 
   1   6   0       66.83       80.05      3.77 o 
   2   6   0      474.58      463.58      4.66 o 
   3   6   0       82.09       88.86      3.01 o 
   4   6   0      651.62      702.99      3.73 o 
   5   6   0      218.28      227.83      3.14 o 
   6   6   0      980.39      963.74     14.30 o 
   7   6   0       36.96       37.56      1.55 o 
   8   6   0       23.20       24.76      1.56 o 
   9   6   0       27.30       24.50      1.53 o 
  10   6   0        4.00        2.93      1.65 o 
   1   7   0       27.30       41.95      2.13 o 
   2   7   0     3412.02     3563.47     65.81 o 
   3   7   0      161.26      161.25      3.43 o 
   4   7   0       67.16       97.87      2.55 o 
   5   7   0       13.38        8.99      2.92 o 
   6   7   0      100.04       84.79      1.73 o 
   7   7   0       41.69       41.25      2.16 o 
   8   7   0       84.48       79.35      1.77 o 
   9   7   0       89.19       86.06      3.29 o 
  10   7   0       31.44       33.60      1.65 o 
   0   8   0       83.83      105.36      3.47 o 
   1   8   0       31.24       29.68      1.82 o 
   2   8   0      274.64      327.79     12.04 o 
   3   8   0     1789.81     1840.50     45.59 o 
   4   8   0      824.36      803.28     22.84 o 
   5   8   0       19.06       22.57      3.09 o 
   6   8   0      144.25      145.50      5.89 o 
   7   8   0       29.13       27.75      1.60 o 
   8   8   0        6.38        7.12      1.60 o 
   9   8   0      131.42      133.76      4.76 o 
   1   9   0      608.62      701.27     29.07 o 
   2   9   0     2415.16     2617.58     14.48 o 
   3   9   0      291.40      245.07      3.29 o 
   4   9   0       39.29       54.07      3.20 o 
   5   9   0      175.46      152.87      3.91 o 
   6   9   0      157.64      143.72      5.16 o 
   7   9   0       46.83       47.42      1.72 o 
   8   9   0        0.77        3.32      1.58 o 
   9   9   0        5.27        4.04      1.56 o 
   0  10   0      164.07      185.66      4.56 o 
   1  10   0       43.15       49.50      1.98 o 
   2  10   0      541.20      610.49      4.34 o 
   3  10   0      779.32      828.62      5.05 o 
   4  10   0        5.37        4.40      2.92 o 
   5  10   0      347.85      342.14      9.58 o 
   6  10   0      240.00      223.77      4.57 o 
   7  10   0       21.69       24.90      1.86 o 
   8  10   0        1.47        0.37      1.53 o 
   9  10   0       23.89       27.84      1.70 o 
   1  11   0       18.84        8.88      1.63 o 
   2  11   0        2.30        8.62      2.46 o 
   3  11   0      331.01      382.27      4.67 o 
   4  11   0       20.87       22.38      3.20 o 
   5  11   0       10.86       19.05      2.10 o 
   6  11   0       56.85       66.00      4.03 o 
   7  11   0       30.34       29.72      1.69 o 
   8  11   0        6.94        9.59      1.83 o 
   9  11   0       10.26       19.28      1.81 o 
   0  12   0      385.19      387.00      5.08 o 
   1  12   0      124.50      135.21      3.59 o 
   2  12   0      273.40      280.82      3.98 o 
   3  12   0      295.02      317.38      4.84 o 
   4  12   0       91.78       96.92      2.64 o 
   5  12   0       36.25       30.54      1.80 o 
   6  12   0      245.93      254.85      8.73 o 
   7  12   0       28.77       26.94      1.65 o 
   8  12   0        1.97        6.73      1.80 o 
   9  12   0       25.63       24.98      2.11 o 
   1  13   0       31.23       37.12      2.15 o 
   2  13   0       74.34       63.19      2.07 o 
   3  13   0        5.80        3.51      3.11 o 
   4  13   0       56.14       58.86      2.44 o 
   5  13   0       60.54       55.01      1.69 o 
   6  13   0        3.92        7.10      1.51 o 
   7  13   0       30.27       38.86      2.28 o 
   8  13   0       35.16       35.99      1.97 o 
   0  14   0      423.09      438.75      5.55 o 
   1  14   0       41.54       38.67      3.85 o 
   2  14   0       26.16       30.59      2.17 o 
   3  14   0      164.45      183.30      2.79 o 
   4  14   0      468.31      450.63      8.49 o 
   5  14   0        4.88        4.64      1.43 o 
   6  14   0        0.58       -1.46      1.50 o 
   7  14   0        0.05        0.87      1.71 o 
   8  14   0      121.37      126.76      2.37 o 
   1  15   0       65.01       64.73      4.62 o 
   2  15   0      264.76      286.22     12.13 o 
   3  15   0      333.52      328.88      3.62 o 
   4  15   0       44.39       42.75      1.51 o 
   5  15   0       13.12       12.96      1.74 o 
   6  15   0        0.15        0.19      1.75 o 
   7  15   0        1.13        0.52      1.79 o 
   8  15   0       52.70       54.79      2.18 o 
   0  16   0      217.52      234.37      3.99 o 
   1  16   0        4.71        6.63      1.69 o 
   2  16   0       44.03       44.02      2.30 o 
   3  16   0        4.09        3.98      1.96 o 
   4  16   0        0.07       -0.33      1.66 o 
   5  16   0        3.97        5.46      1.69 o 
   6  16   0        5.05        9.36      1.72 o 
   7  16   0        3.89       11.33      2.03 o 
   8  16   0        6.64        4.05      1.75 o 
   1  17   0       30.75       31.71      1.92 o 
   2  17   0        9.34        5.79      1.84 o 
   3  17   0       20.13       26.50      1.95 o 
   4  17   0       74.46       62.53      2.76 o 
   5  17   0       18.71       16.17      1.74 o 
   6  17   0        2.07        1.58      1.69 o 
   7  17   0       20.09       19.70      1.96 o 
   0  18   0       29.60       33.63      3.11 o 
   1  18   0        1.85        0.76      2.34 o 
   2  18   0       27.77       29.73      3.51 o 
   3  18   0        0.87       -1.42      2.49 o 
   4  18   0        4.63        7.63      1.54 o 
   5  18   0        7.88        8.70      1.59 o 
   6  18   0        0.00       -1.63      1.63 o 
   7  18   0       50.20       61.26      2.12 o 
   1  19   0        0.03        0.34      4.34 o 
   2  19   0        2.62        1.62      1.96 o 
   3  19   0      159.79      159.10      2.83 o 
   4  19   0        0.06       -1.47      1.53 o 
   5  19   0        0.01       -1.55      2.00 o 
   6  19   0        0.12       -0.85      1.72 o 
   0  20   0        0.04        5.08      2.81 o 
   1  20   0        2.87        5.48      2.31 o 
   2  20   0        9.42        6.22      2.17 o 
   3  20   0      179.66      195.04      5.15 o 
   4  20   0       64.39       64.94      2.11 o 
   5  20   0        0.63        3.28      1.71 o 
   6  20   0        0.39        1.15      1.72 o 
   1  21   0       60.86       62.86      2.46 o 
   2  21   0        4.74        3.65      2.13 o 
   3  21   0       65.61       60.53      2.57 o 
   4  21   0       26.97       23.74      1.97 o 
   5  21   0        3.26        6.84      1.90 o 
   0  22   0        9.19       12.30      2.19 o 
   1  22   0       30.10       22.76      4.22 o 
   2  22   0       11.44       12.86      3.42 o 
   3  22   0        0.28       -2.11      2.20 o 
   4  22   0       22.13       24.50      1.74 o 
   5  22   0        0.00        1.06      2.04 o 
   1  23   0        1.71        2.63      1.85 o 
   2  23   0        4.96       10.42      2.21 o 
   3  23   0        4.59        2.51      3.17 o 
   4  23   0        0.94        3.08      2.07 o 
   0  24   0        1.04        2.13      3.14 o 
   1  24   0       48.66       59.92      2.34 o 
   2  24   0       36.37       27.69      2.49 o 
   3  24   0        0.25       -0.94      2.23 o 
   1  25   0        5.18        7.39      4.64 o 
  -9   0   1       37.16       38.06      2.32 o 
  -7   0   1      380.62      364.23      6.07 o 
  -5   0   1      139.78      154.18      2.83 o 
  -3   0   1       20.46       17.61      1.87 o 
  -1   0   1     3065.63     3335.10     23.50 o 
   1   0   1     2275.09     2321.40     25.98 o 
   3   0   1       18.52       15.49      2.16 o 
   5   0   1        6.07        1.04      2.68 o 
   7   0   1      308.97      322.51     13.67 o 
   9   0   1       86.16       94.74      4.25 o 
 -10   1   1        3.67        1.18      1.59 o 
  -9   1   1       11.73       15.05      1.47 o 
  -8   1   1       40.51       39.88      1.50 o 
  -7   1   1       18.00       19.86      1.72 o 
  -6   1   1     1089.08     1030.56     15.72 o 
  -5   1   1       21.23       19.60      1.34 o 
  -4   1   1       14.04       12.38      1.46 o 
  -3   1   1      744.28      778.03     12.11 o 
  -2   1   1     3109.43     3031.46     19.07 o 
  -1   1   1      199.85      209.05      4.77 o 
   1   1   1     1225.20     1192.33     36.27 o 
   2   1   1      919.07      854.09      6.46 o 
   3   1   1        7.78       10.17      1.40 o 
   4   1   1     1262.99     1375.38     14.67 o 
   5   1   1       15.20       16.18      1.76 o 
   6   1   1      314.50      331.87      3.92 o 
   7   1   1       33.00       32.42      1.65 o 
   8   1   1       29.03       30.82      2.54 o 
   9   1   1       35.37       40.79      1.70 o 
  10   1   1        0.00        1.13      1.61 o 
 -10   2   1       14.90       13.44      1.87 o 
  -9   2   1       58.02       57.19      2.15 o 
  -8   2   1      511.26      510.54      2.78 o 
  -7   2   1     1048.22     1056.21     17.04 o 
  -6   2   1       21.31       17.60      1.21 o 
  -5   2   1       71.98       74.84      2.48 o 
  -4   2   1       80.74       87.30      1.58 o 
  -3   2   1      130.55      123.60      1.93 o 
  -2   2   1      472.16      496.67      6.44 o 
  -1   2   1     2231.42     2385.50     57.60 o 
   1   2   1      772.30      768.70      7.04 o 
   2   2   1      197.00      199.52      3.64 o 
   3   2   1      128.23      151.82      3.07 o 
   4   2   1     1919.16     2087.49     25.45 o 
   5   2   1       29.61       18.77      1.68 o 
   6   2   1       35.99       33.73      1.84 o 
   7   2   1      769.38      711.60      7.21 o 
   8   2   1      215.20      192.58      2.11 o 
   9   2   1       40.00       43.17      1.94 o 
  10   2   1       28.31       30.40      1.75 o 
 -10   3   1        8.93       15.62      1.58 o 
  -9   3   1      104.51       95.19      1.64 o 
  -8   3   1        0.03        0.11      1.21 o 
  -7   3   1      466.29      458.92      3.73 o 
  -6   3   1       14.56       14.57      1.35 o 
  -5   3   1      175.16      189.18      6.46 o 
  -4   3   1        1.40        2.56      1.04 o 
  -3   3   1      971.45      989.98      4.64 o 
  -2   3   1      143.91      110.81      2.29 o 
  -1   3   1        2.30        4.80      2.27 o 
   0   3   1     1240.29     1259.51     12.48 o 
   1   3   1     3311.75     3273.65    110.59 o 
   2   3   1      780.54      731.09      6.50 o 
   3   3   1       79.34      105.64      2.36 o 
   4   3   1      406.86      443.62      4.33 o 
   5   3   1      129.71      129.81      3.73 o 
   6   3   1      934.66      926.38     11.90 o 
   7   3   1        0.55        0.55      1.49 o 
   8   3   1        9.29       12.60      1.56 o 
   9   3   1      106.98      111.06      1.94 o 
  10   3   1        0.74        1.18      1.61 o 
 -10   4   1       78.03       79.09      2.41 o 
  -9   4   1      105.49      115.42      1.91 o 
  -8   4   1       46.95       44.60      1.65 o 
  -7   4   1       20.79       22.65      1.61 o 
  -6   4   1        0.00        1.47      1.30 o 
  -5   4   1      389.84      386.58      6.61 o 
  -4   4   1       93.74       73.20      1.72 o 
  -3   4   1      193.59      200.10      2.72 o 
  -2   4   1      108.34      113.51      2.43 o 
  -1   4   1    28175.24    27066.11    254.73 o 
   0   4   1     5126.93     5418.70     71.67 o 
   1   4   1     9849.22     9711.86    463.57 o 
   2   4   1     1244.02     1234.90      7.33 o 
   3   4   1     3247.60     3363.42     56.17 o 
   4   4   1      931.42      992.08      5.44 o 
   5   4   1       98.28      110.06      2.77 o 
   6   4   1      249.35      236.96      2.21 o 
   7   4   1       33.34       32.01      1.54 o 
   8   4   1        3.55        1.70      1.33 o 
   9   4   1        0.01       -0.24      1.50 o 
  10   4   1      102.33      113.95      2.14 o 
 -10   5   1       47.92       54.73      2.77 o 
  -9   5   1      211.67      216.30      2.23 o 
  -8   5   1       78.95       76.18      1.63 o 
  -7   5   1      179.69      176.92      3.31 o 
  -6   5   1      250.03      263.48      5.12 o 
  -5   5   1        4.04        7.71      1.89 o 
  -4   5   1      160.22      191.40      4.30 o 
  -3   5   1     1566.11     1597.56      6.12 o 
  -2   5   1       18.35        8.74      1.43 o 
  -1   5   1      147.42      132.78      3.57 o 
   0   5   1     4180.13     4262.94    115.34 o 
   1   5   1     1398.90     1532.61      8.42 o 
   2   5   1      869.16      840.94     24.26 o 
   3   5   1      592.83      663.93     12.67 o 
   4   5   1       65.94       85.58      1.97 o 
   5   5   1       81.19       83.74      2.52 o 
   6   5   1      377.06      352.52      4.62 o 
   7   5   1        6.53        8.99      1.39 o 
   8   5   1       32.66       30.82      1.60 o 
   9   5   1        4.85        5.75      1.52 o 
  10   5   1        0.01        0.01      1.65 o 
 -10   6   1       17.21       18.21      1.62 o 
  -9   6   1       97.85      100.18      2.17 o 
  -8   6   1       13.10        9.63      1.48 o 
  -7   6   1      108.05      102.99      1.68 o 
  -6   6   1     1000.86      991.44     12.42 o 
  -5   6   1      111.11      123.35      2.40 o 
  -4   6   1      299.81      295.71      3.90 o 
  -3   6   1       26.69       28.80      1.53 o 
  -2   6   1       88.38      104.27      2.30 o 
  -1   6   1       82.43       79.12      2.58 o 
   0   6   1     1447.13     1375.24      9.00 o 
   1   6   1       18.71       20.82      1.78 o 
   2   6   1      589.29      585.25     10.48 o 
   3   6   1      941.72      890.24     15.11 o 
   4   6   1       73.29       69.87      1.97 o 
   5   6   1       16.67       33.66      2.12 o 
   6   6   1     1112.35     1084.52     11.32 o 
   7   6   1      289.27      269.95      2.34 o 
   8   6   1        0.17        1.21      1.49 o 
   9   6   1        3.27        3.92      1.53 o 
 -10   7   1       20.14       25.48      1.66 o 
  -9   7   1      114.88      117.82      2.53 o 
  -8   7   1       29.51       24.56      1.36 o 
  -7   7   1       31.91       25.91      1.48 o 
  -6   7   1       22.15       23.73      1.50 o 
  -5   7   1        0.17        1.39      2.92 o 
  -4   7   1       83.74       88.64      2.26 o 
  -3   7   1      169.12      174.94      3.48 o 
  -2   7   1       11.64        8.24      2.07 o 
  -1   7   1      682.77      727.48      7.01 o 
   0   7   1      207.49      227.97      3.89 o 
   1   7   1        0.00        1.40      1.72 o 
   2   7   1     1608.68     1653.98      7.32 o 
   3   7   1      344.82      310.57      3.40 o 
   4   7   1      301.72      328.88     10.31 o 
   5   7   1       15.92       19.21      2.95 o 
   6   7   1       84.98       99.64      2.32 o 
   7   7   1       16.18       16.81      1.54 o 
   8   7   1        0.00       -0.37      1.78 o 
   9   7   1        0.39        2.25      1.37 o 
  -9   8   1       47.04       57.71      2.06 o 
  -8   8   1       25.37       22.78      3.14 o 
  -7   8   1       54.39       52.70      2.69 o 
  -6   8   1        0.45       -0.49      1.62 o 
  -5   8   1       94.93       96.56      3.55 o 
  -4   8   1      272.89      251.75      4.62 o 
  -3   8   1      146.85      169.14      2.62 o 
  -2   8   1      342.90      389.80      3.83 o 
  -1   8   1      871.07      922.42      6.05 o 
   0   8   1        0.78        0.55      1.66 o 
   1   8   1       81.41       86.91      5.75 o 
   2   8   1     4581.45     4955.38     54.13 o 
   3   8   1       89.04      116.41      5.07 o 
   4   8   1       17.95       17.68      1.83 o 
   5   8   1       21.58       16.00      1.80 o 
   6   8   1        1.19        0.33      1.69 o 
   7   8   1      253.36      219.46      4.25 o 
   8   8   1        0.20        0.35      1.71 o 
   9   8   1        1.69        3.31      1.80 o 
  -9   9   1       56.63       79.98      5.44 o 
  -8   9   1       20.35       21.00      2.33 o 
  -7   9   1        0.30        3.61      1.66 o 
  -6   9   1       41.06       44.16      2.33 o 
  -5   9   1      486.42      473.06      7.68 o 
  -4   9   1       25.50       22.38      3.11 o 
  -3   9   1        0.85        1.61      1.43 o 
  -2   9   1      152.57      155.72      2.81 o 
  -1   9   1      381.34      396.58     13.10 o 
   0   9   1        0.24       -0.35      2.08 o 
   1   9   1       24.28       12.90      1.88 o 
   2   9   1       12.08        5.01      2.02 o 
   3   9   1        6.14       13.40      1.50 o 
   4   9   1      394.55      387.26     15.41 o 
   5   9   1       55.75       48.06      2.16 o 
   6   9   1       13.77       25.22      1.54 o 
   7   9   1       21.04       20.42      1.87 o 
   8   9   1       10.41        7.84      1.79 o 
   9   9   1        0.02        4.00      1.71 o 
  -9  10   1        0.77        0.17      1.68 o 
  -8  10   1        0.59        2.51      1.63 o 
  -7  10   1        0.19        0.60      1.66 o 
  -6  10   1        6.20        4.86      1.56 o 
  -5  10   1      288.56      274.62      8.05 o 
  -4  10   1       29.08       30.96      2.30 o 
  -3  10   1       95.16      118.09      4.45 o 
  -2  10   1       33.56       46.82      2.30 o 
  -1  10   1     1233.53     1263.10      7.06 o 
   0  10   1      486.72      473.46     16.00 o 
   1  10   1        5.19        0.94      1.63 o 
   2  10   1       51.51       31.47      2.01 o 
   3  10   1       89.69      101.72      2.73 o 
   4  10   1        1.23       -0.33      2.81 o 
   5  10   1      142.11      132.70      2.93 o 
   6  10   1      229.57      226.01      2.55 o 
   7  10   1       50.22       51.84      1.94 o 
   8  10   1       16.95       13.42      1.64 o 
   9  10   1       88.18      101.55      4.06 o 
  -9  11   1       90.27       88.27      1.95 o 
  -8  11   1       71.54       71.80      4.17 o 
  -7  11   1        8.47        9.77      2.12 o 
  -6  11   1      170.05      157.14      2.18 o 
  -5  11   1        8.21       12.09      2.12 o 
  -4  11   1      214.79      227.30      4.21 o 
  -3  11   1        0.13        2.51      1.66 o 
  -2  11   1      117.18      159.85      2.89 o 
  -1  11   1       10.34       14.06      2.66 o 
   0  11   1      165.34      148.93      2.95 o 
   1  11   1        0.05        0.81      2.05 o 
   2  11   1      119.25      116.84      6.11 o 
   3  11   1      197.72      248.17      4.56 o 
   4  11   1       91.44      100.93      3.61 o 
   5  11   1      257.97      261.28      2.62 o 
   6  11   1      100.70       87.47      3.10 o 
   7  11   1       91.14       86.26      1.99 o 
   8  11   1        1.49        1.02      1.84 o 
   9  11   1       26.33       24.61      4.54 o 
  -9  12   1        1.36       -0.07      2.97 o 
  -8  12   1        6.35        5.17      1.93 o 
  -7  12   1       12.49       15.62      1.58 o 
  -6  12   1        5.05        4.94      1.61 o 
  -5  12   1      276.26      271.80      7.33 o 
  -4  12   1       81.15       85.60      2.53 o 
  -3  12   1        7.22       -0.61      1.97 o 
  -2  12   1      207.63      204.18      4.04 o 
  -1  12   1      223.58      252.45      6.20 o 
   0  12   1      287.09      269.03      3.22 o 
   1  12   1        2.50        1.05      1.99 o 
   2  12   1      175.56      191.45      7.30 o 
   3  12   1      397.39      458.34      5.52 o 
   4  12   1       69.75       51.31      3.22 o 
   5  12   1      280.70      241.17      8.98 o 
   6  12   1       36.98       30.08      1.68 o 
   7  12   1        4.41        2.46      1.52 o 
   8  12   1       19.14       21.29      1.95 o 
   9  12   1        0.21       -0.58      1.60 o 
  -8  13   1        1.38        2.73      1.79 o 
  -7  13   1       56.56       49.85      2.51 o 
  -6  13   1       61.48       66.54      2.68 o 
  -5  13   1       29.35       30.11      3.07 o 
  -4  13   1       32.71       25.31      1.68 o 
  -3  13   1       12.53       10.47      1.49 o 
  -2  13   1      152.91      170.82      4.37 o 
  -1  13   1      101.30      106.72      5.72 o 
   0  13   1       49.49       70.44      5.01 o 
   1  13   1      194.65      200.27      6.57 o 
   2  13   1        4.69        5.54      2.00 o 
   3  13   1      332.69      304.92      4.23 o 
   4  13   1      141.23      140.72      3.13 o 
   5  13   1      283.94      232.70      8.77 o 
   6  13   1       52.87       60.89      2.26 o 
   7  13   1       54.08       59.03      1.80 o 
   8  13   1        9.10        4.47      2.91 o 
  -8  14   1        8.25       12.54      1.90 o 
  -7  14   1        9.00        5.01      1.76 o 
  -6  14   1        0.00       -1.70      1.70 o 
  -5  14   1        4.83        4.29      1.42 o 
  -4  14   1        6.35        9.54      1.55 o 
  -3  14   1      109.27      117.03      2.48 o 
  -2  14   1      139.92      152.01      6.38 o 
  -1  14   1      141.00      153.67      3.61 o 
   0  14   1        9.15       17.50      1.72 o 
   1  14   1        8.79       12.82      1.72 o 
   2  14   1       38.81       43.29      2.23 o 
   3  14   1       62.23       56.13      2.17 o 
   4  14   1       12.06        8.69      1.42 o 
   5  14   1       87.65       80.09      2.12 o 
   6  14   1        2.53        0.67      1.76 o 
   7  14   1        0.36       -0.89      1.84 o 
   8  14   1       11.27       16.09      2.37 o 
  -8  15   1       15.87       20.41      1.97 o 
  -7  15   1      109.03      109.05      2.29 o 
  -6  15   1       12.32        8.99      1.54 o 
  -5  15   1        0.00       -1.45      1.45 o 
  -4  15   1        8.62        5.30      1.55 o 
  -3  15   1      113.98      115.77      5.22 o 
  -2  15   1       23.28       20.01      2.06 o 
  -1  15   1        4.37        1.48      2.06 o 
   0  15   1       15.82       22.14      2.13 o 
   1  15   1        0.62        1.07      1.58 o 
   2  15   1       89.14       89.17      2.54 o 
   3  15   1      100.28       99.33      5.03 o 
   4  15   1       64.60       70.01      3.66 o 
   5  15   1       16.70       14.85      1.62 o 
   6  15   1        1.17        2.13      1.53 o 
   7  15   1       29.63       46.14      2.17 o 
   8  15   1       20.27       21.84      2.01 o 
  -8  16   1        7.95        7.37      1.68 o 
  -7  16   1        0.02        0.62      1.56 o 
  -6  16   1       16.71       16.15      1.61 o 
  -5  16   1       76.37       74.23      2.01 o 
  -4  16   1      397.15      394.03      8.97 o 
  -3  16   1        1.31        1.73      2.09 o 
  -2  16   1      101.11       95.94      3.54 o 
  -1  16   1      126.97      131.18      2.64 o 
   0  16   1        7.46       10.56      1.77 o 
   1  16   1        5.62        3.39      3.25 o 
   2  16   1       23.06       20.99      2.28 o 
   3  16   1       86.52       79.26      2.95 o 
   4  16   1      184.71      157.11      2.32 o 
   5  16   1       21.72       25.67      1.87 o 
   6  16   1        3.58        6.36      2.90 o 
   7  16   1        0.81        2.39      1.85 o 
  -7  17   1       12.04       10.80      1.74 o 
  -6  17   1        0.44        0.95      1.59 o 
  -5  17   1        1.84        1.51      1.34 o 
  -4  17   1       76.49       84.32      2.88 o 
  -3  17   1      199.65      210.18      3.05 o 
  -2  17   1       51.02       46.98      2.05 o 
  -1  17   1        5.70        5.25      5.04 o 
   0  17   1      372.28      390.78      7.12 o 
   1  17   1       17.78       17.26      1.78 o 
   2  17   1      291.18      273.90      6.69 o 
   3  17   1       20.03       21.91      3.31 o 
   4  17   1       65.40       62.87      1.91 o 
   5  17   1      110.58      116.08      2.34 o 
   6  17   1        0.16        0.27      1.83 o 
   7  17   1        0.36        2.03      1.87 o 
  -7  18   1        1.14       -0.24      1.90 o 
  -6  18   1        0.81       -0.48      1.89 o 
  -5  18   1      143.36      155.20      3.88 o 
  -4  18   1        7.38        7.45      1.44 o 
  -3  18   1       26.64       24.70      1.66 o 
  -2  18   1       13.56       15.24      2.12 o 
  -1  18   1       49.64       54.61      1.81 o 
   0  18   1        0.22        0.26      1.77 o 
   1  18   1       18.88       19.50      2.10 o 
   2  18   1        8.89       11.00      2.12 o 
   3  18   1       52.88       53.90      2.52 o 
   4  18   1        5.67        1.96      1.68 o 
   5  18   1        2.03        2.48      1.84 o 
   6  18   1       10.98       13.72      2.66 o 
   7  18   1        3.92        5.20      1.78 o 
  -6  19   1        0.01        2.55      1.85 o 
  -5  19   1        1.08        1.22      1.82 o 
  -4  19   1       64.18       51.28      4.45 o 
  -3  19   1       36.58       31.84      1.98 o 
  -2  19   1       76.16       70.47      3.91 o 
  -1  19   1        0.18        0.20      3.54 o 
   0  19   1        1.19        3.67      1.98 o 
   1  19   1       60.46       52.78      3.44 o 
   2  19   1      153.90      153.33      2.62 o 
   3  19   1        5.20        6.51      2.21 o 
   4  19   1       82.60       78.85      2.27 o 
   5  19   1      122.92      110.00      2.50 o 
   6  19   1       13.25       14.41      2.00 o 
  -6  20   1        3.59        3.24      1.87 o 
  -5  20   1       23.40       20.18      1.97 o 
  -4  20   1        6.65        7.75      1.78 o 
  -3  20   1       32.53       27.95      2.30 o 
  -2  20   1        0.47        2.81      3.13 o 
  -1  20   1        6.46        3.85      3.80 o 
   0  20   1        4.00        2.84      1.75 o 
   1  20   1        1.60        1.38      3.85 o 
   2  20   1       14.39       13.09      2.01 o 
   3  20   1       17.00       13.43      2.36 o 
   4  20   1       12.60        8.56      1.87 o 
   5  20   1        0.07        3.02      1.74 o 
   6  20   1        3.20        0.92      1.87 o 
  -5  21   1       13.25       14.57      1.56 o 
  -4  21   1       16.00       18.15      1.89 o 
  -3  21   1       19.76       26.75      3.25 o 
  -2  21   1      127.97      116.15      2.66 o 
  -1  21   1        5.96        5.15      4.69 o 
   0  21   1        0.03        2.78      2.15 o 
   1  21   1       61.73       67.04      2.47 o 
   2  21   1       17.46       19.93      2.24 o 
   3  21   1       39.81       38.35      2.11 o 
   4  21   1       54.43       67.15      2.20 o 
   5  21   1        0.48        1.65      1.99 o 
  -5  22   1        5.21        2.15      1.86 o 
  -4  22   1        4.47        6.81      1.89 o 
  -3  22   1        0.86        0.59      2.21 o 
  -2  22   1        4.42        2.71      2.14 o 
  -1  22   1        0.07       -1.63      2.07 o 
   0  22   1       27.48       27.24      2.18 o 
   1  22   1        0.45       -2.20      2.20 o 
   2  22   1        8.30        7.39      2.21 o 
   3  22   1        7.23        8.65      5.11 o 
   4  22   1        0.20        0.54      1.82 o 
   5  22   1        0.27        0.85      1.96 o 
  -4  23   1        8.75        6.38      1.82 o 
  -3  23   1        7.65        5.58      2.28 o 
  -2  23   1       13.37       14.73      3.39 o 
  -1  23   1        0.91       -1.43      1.97 o 
   0  23   1        0.33       -0.62      2.13 o 
   1  23   1        2.21        1.59      1.75 o 
   2  23   1       10.85       11.83      3.02 o 
   3  23   1        2.46        3.16      2.42 o 
   4  23   1        3.49        3.70      1.89 o 
  -3  24   1       20.59       23.67      2.96 o 
  -2  24   1        3.90        4.51      4.06 o 
  -1  24   1        5.52        1.73      2.21 o 
   0  24   1       14.03       15.43      2.32 o 
   1  24   1        1.97        6.48      2.27 o 
   2  24   1        2.49        2.57      2.18 o 
   3  24   1        0.03       -0.79      2.43 o 
  -1  25   1       11.48        5.09      4.75 o 
   0  25   1        0.93       -1.03      2.39 o 
   1  25   1        9.04        9.87      2.32 o 
 -10   0   2        0.49       -2.26      2.26 o 
  -8   0   2      272.51      268.41      3.22 o 
  -6   0   2      754.23      731.12     29.75 o 
  -4   0   2     1586.71     1759.98     76.09 o 
  -2   0   2      222.73      187.16      3.47 o 
   0   0   2    15873.66    17695.96     56.58 o 
   2   0   2     2304.36     2228.62     18.44 o 
   4   0   2      421.36      449.63      4.68 o 
   6   0   2       13.95       10.40      2.08 o 
   8   0   2       49.37       50.62      2.35 o 
  10   0   2       16.65       20.84      3.84 o 
 -10   1   2       10.03       13.52      3.05 o 
  -9   1   2       11.79       10.89      1.50 o 
  -8   1   2        4.17        3.63      1.25 o 
  -7   1   2      746.27      752.01     11.20 o 
  -6   1   2      207.20      199.72      2.14 o 
  -5   1   2      226.95      226.70      2.41 o 
  -4   1   2        7.35        7.54      1.26 o 
  -3   1   2     1223.60     1171.25      9.98 o 
  -2   1   2      404.36      421.27      3.58 o 
  -1   1   2        1.83        5.57      1.82 o 
   0   1   2     1074.93     1084.72     11.21 o 
   1   1   2      164.69      158.86      4.89 o 
   2   1   2      372.51      366.18      4.44 o 
   3   1   2      413.04      463.66      4.27 o 
   4   1   2      345.30      311.18      2.85 o 
   5   1   2      620.98      629.67      5.70 o 
   6   1   2       21.08       22.76      1.50 o 
   7   1   2        0.48        1.25      1.38 o 
   8   1   2       24.57       18.13      1.55 o 
   9   1   2       10.56        5.28      1.61 o 
  10   1   2        0.63       -0.05      1.69 o 
 -10   2   2        6.23        6.39      1.54 o 
  -9   2   2        1.80        0.37      1.39 o 
  -8   2   2      401.39      392.95      4.86 o 
  -7   2   2     1918.71     1847.96     24.65 o 
  -6   2   2      348.18      343.20      2.40 o 
  -5   2   2        4.70        1.85      1.34 o 
  -4   2   2      212.63      189.34      1.98 o 
  -3   2   2      296.15      260.33      2.48 o 
  -2   2   2        0.22        3.40      1.33 o 
  -1   2   2      379.95      414.66      5.64 o 
   0   2   2     4146.93     4341.50     22.50 o 
   1   2   2     1313.75     1276.13     12.84 o 
   2   2   2     1024.16      979.48      6.17 o 
   3   2   2      607.47      647.99     11.28 o 
   4   2   2      277.71      255.95      3.58 o 
   5   2   2      203.71      222.38      2.85 o 
   6   2   2       74.03       63.18      1.77 o 
   7   2   2        0.07       -1.39      1.39 o 
   8   2   2       16.37       15.45      1.79 o 
   9   2   2       39.50       45.90      2.06 o 
  10   2   2        0.15        0.12      1.71 o 
 -10   3   2       25.95       26.97      2.74 o 
  -9   3   2       84.75       79.77      2.08 o 
  -8   3   2        7.10       12.08      1.55 o 
  -7   3   2     1390.01     1354.50     16.10 o 
  -6   3   2       19.57       20.38      1.34 o 
  -5   3   2       49.26       52.91      2.27 o 
  -4   3   2       51.71       72.46      1.68 o 
  -3   3   2     1449.98     1501.01     13.79 o 
  -2   3   2       50.08       50.23      1.61 o 
  -1   3   2      391.49      395.53      4.82 o 
   0   3   2        1.10        1.70      2.78 o 
   1   3   2     4527.12     4045.68     20.27 o 
   2   3   2     2103.80     2100.40     50.38 o 
   3   3   2       12.19       15.72      1.68 o 
   4   3   2      583.94      635.80     10.78 o 
   5   3   2      403.28      458.39      3.63 o 
   6   3   2       28.05       28.07      1.57 o 
   7   3   2        0.62        0.91      1.39 o 
   8   3   2       17.92       17.09      1.60 o 
   9   3   2        1.15        0.12      1.60 o 
  10   3   2        8.24        7.63      1.75 o 
 -10   4   2       97.45      100.63      1.92 o 
  -9   4   2       29.83       31.36      1.40 o 
  -8   4   2        0.51        1.76      1.42 o 
  -7   4   2      604.68      566.44     13.51 o 
  -6   4   2        8.00        7.10      1.36 o 
  -5   4   2      288.98      253.81      3.18 o 
  -4   4   2      270.79      298.65      8.58 o 
  -3   4   2     2664.06     2900.16     35.12 o 
  -2   4   2       93.61      110.13      2.73 o 
  -1   4   2     3774.63     3753.20     51.05 o 
   0   4   2     4142.12     4245.35     78.47 o 
   1   4   2     6361.15     6308.72    126.72 o 
   2   4   2        0.07        1.11      1.60 o 
   3   4   2     1158.99     1179.34     20.73 o 
   4   4   2      155.08      135.92      2.49 o 
   5   4   2       25.68       29.67      2.22 o 
   6   4   2        0.20        2.53      1.42 o 
   7   4   2      326.05      293.90      8.04 o 
   8   4   2      205.98      188.06      3.01 o 
   9   4   2       43.70       43.63      1.81 o 
 -10   5   2       89.26       99.49      3.91 o 
  -9   5   2       60.63       63.75      3.10 o 
  -8   5   2        1.23        0.85      1.31 o 
  -7   5   2      246.66      254.84      5.02 o 
  -6   5   2      579.08      576.84      9.48 o 
  -5   5   2       36.36       28.36      2.13 o 
  -4   5   2       12.28       17.13      1.23 o 
  -3   5   2      864.27      854.86     10.64 o 
  -2   5   2      998.26      995.81     17.71 o 
  -1   5   2      507.12      496.98      5.22 o 
   0   5   2     4466.85     4161.17     49.81 o 
   1   5   2     1668.06     1659.74     19.18 o 
   2   5   2     2072.73     2032.01     23.67 o 
   3   5   2      844.47      874.72      6.96 o 
   4   5   2       11.80       23.60      1.76 o 
   5   5   2        0.03        0.45      1.62 o 
   6   5   2        0.04        0.93      1.45 o 
   7   5   2      108.25       83.02      1.87 o 
   8   5   2       50.89       60.85      1.83 o 
   9   5   2        1.39        1.21      1.60 o 
 -10   6   2       96.81       99.42      1.97 o 
  -9   6   2      129.99      136.02      1.86 o 
  -8   6   2       17.54       17.30      1.53 o 
  -7   6   2       47.63       45.76      1.41 o 
  -6   6   2      958.83      977.55     16.24 o 
  -5   6   2      446.60      489.93      3.89 o 
  -4   6   2      160.77      203.41      2.48 o 
  -3   6   2      514.24      531.00      3.53 o 
  -2   6   2      119.71      109.37      1.97 o 
  -1   6   2      505.23      450.92      6.98 o 
   0   6   2     1460.76     1427.20     16.26 o 
   1   6   2       34.18       32.17      2.69 o 
   2   6   2      793.36      867.93     13.40 o 
   3   6   2      584.32      598.24      8.23 o 
   4   6   2      133.25      134.97      3.91 o 
   5   6   2       13.38       18.06      1.78 o 
   6   6   2        1.19        0.08      1.42 o 
   7   6   2      503.45      459.41      6.08 o 
   8   6   2       99.14      107.16      1.87 o 
   9   6   2       62.59       56.48      1.84 o 
 -10   7   2      124.46      130.44      2.59 o 
  -9   7   2        1.67        3.28      1.37 o 
  -8   7   2      180.49      167.33      3.37 o 
  -7   7   2       10.89       10.95      1.74 o 
  -6   7   2       50.30       42.54      1.70 o 
  -5   7   2      485.86      507.82      5.52 o 
  -4   7   2       45.43       40.16      1.91 o 
  -3   7   2      301.02      303.10      4.30 o 
  -2   7   2       92.96      120.14      6.78 o 
  -1   7   2       94.71       68.18      2.63 o 
   0   7   2      760.45      776.54      6.76 o 
   1   7   2      742.59      731.49      6.09 o 
   2   7   2      244.74      256.35      2.78 o 
   3   7   2      251.94      232.53      4.96 o 
   4   7   2       41.66       32.38      3.14 o 
   5   7   2      121.49      129.58      2.63 o 
   6   7   2        0.67        0.74      1.69 o 
   7   7   2       69.17       61.66      1.83 o 
   8   7   2       66.11       78.46      1.91 o 
   9   7   2       10.35       16.95      3.54 o 
  -9   8   2        6.57       10.21      3.34 o 
  -8   8   2       37.08       39.52      3.14 o 
  -7   8   2       62.72       69.88      3.33 o 
  -6   8   2       15.92       20.42      1.97 o 
  -5   8   2      553.44      502.26      6.17 o 
  -4   8   2       11.56       20.10      1.76 o 
  -3   8   2       34.59       33.56      1.65 o 
  -2   8   2     2341.44     2413.50      8.84 o 
  -1   8   2      901.95      879.19     16.60 o 
   0   8   2      432.88      466.93      5.12 o 
   1   8   2      214.33      242.84      7.16 o 
   2   8   2       22.33       18.21      2.41 o 
   3   8   2      190.81      179.95      2.48 o 
   4   8   2       16.28       10.30      2.68 o 
   5   8   2       77.58       90.54      3.89 o 
   6   8   2      361.20      310.77      2.95 o 
   7   8   2       48.30       40.17      2.54 o 
   8   8   2       12.46       14.92      1.80 o 
   9   8   2       45.32       48.28      1.90 o 
  -9   9   2      111.32      123.27      5.22 o 
  -8   9   2        3.08        4.09      1.64 o 
  -7   9   2      138.23      137.86      2.14 o 
  -6   9   2        6.78        7.06      1.59 o 
  -5   9   2      459.58      493.60     21.49 o 
  -4   9   2        5.47        5.23      2.05 o 
  -3   9   2       27.45       26.80      1.45 o 
  -2   9   2      115.65      114.26      3.36 o 
  -1   9   2      689.49      647.12      5.22 o 
   0   9   2       11.49        9.42      2.11 o 
   1   9   2       29.05       27.05      2.21 o 
   2   9   2      985.97      980.73     25.63 o 
   3   9   2      115.03      120.25      3.14 o 
   4   9   2        0.09       -0.93      2.02 o 
   5   9   2      120.25      116.62      2.12 o 
   6   9   2       34.83       32.66      3.76 o 
   7   9   2       40.99       33.04      1.87 o 
   8   9   2      124.09      120.89      2.77 o 
   9   9   2        0.86        1.95      1.66 o 
  -9  10   2        1.86        1.91      1.86 o 
  -8  10   2       20.39       22.94      3.05 o 
  -7  10   2       12.79       14.39      1.79 o 
  -6  10   2        1.17        3.86      1.40 o 
  -5  10   2      671.67      673.45      9.82 o 
  -4  10   2       71.88       77.88      5.15 o 
  -3  10   2      135.19      132.80      2.54 o 
  -2  10   2      105.32       93.24      2.72 o 
  -1  10   2      465.69      439.15     10.93 o 
   0  10   2      725.82      764.99     10.91 o 
   1  10   2      151.05      164.40      6.75 o 
   2  10   2      118.96      145.55      3.08 o 
   3  10   2        7.13       17.49      3.09 o 
   4  10   2       10.62        9.75      1.66 o 
   5  10   2      297.58      281.32      2.83 o 
   6  10   2      289.67      264.04      2.78 o 
   7  10   2       78.84       79.32      2.22 o 
   8  10   2        0.00        2.63      2.35 o 
   9  10   2       27.95       32.91      4.40 o 
  -9  11   2       14.20       25.91      1.81 o 
  -8  11   2        0.17        0.46      3.01 o 
  -7  11   2       91.65       88.71      5.44 o 
  -6  11   2       15.68       19.15      1.63 o 
  -5  11   2       55.80       60.18      4.92 o 
  -4  11   2       44.48       54.54      1.85 o 
  -3  11   2       45.20       40.96      2.26 o 
  -2  11   2      483.59      498.98      4.58 o 
  -1  11   2       64.73       74.02      2.52 o 
   0  11   2      223.17      248.60      3.38 o 
   1  11   2      524.45      504.31      7.19 o 
   2  11   2       40.19       29.60      2.00 o 
   3  11   2     1024.22     1030.61      7.13 o 
   4  11   2      125.79      113.19      2.33 o 
   5  11   2       55.99       56.06      1.83 o 
   6  11   2       42.82       55.55      4.02 o 
   7  11   2       53.57       57.72      2.17 o 
   8  11   2      103.73      101.15      3.07 o 
   9  11   2        7.06        6.36      1.83 o 
  -9  12   2        1.57        1.04      1.75 o 
  -8  12   2       19.25       19.00      3.71 o 
  -7  12   2        0.00       -0.48      1.67 o 
  -6  12   2        1.49        0.87      1.54 o 
  -5  12   2       39.82       39.84      2.26 o 
  -4  12   2      173.10      163.92      4.09 o 
  -3  12   2      124.98      134.73      4.75 o 
  -2  12   2      361.48      395.55      3.81 o 
  -1  12   2       13.77        6.28      2.03 o 
   0  12   2       73.53       77.53      2.54 o 
   1  12   2      484.95      512.75     13.40 o 
   2  12   2       15.50       15.74      2.23 o 
   3  12   2       17.46       15.87      1.94 o 
   4  12   2       19.67       17.93      1.64 o 
   5  12   2       16.78        7.02      2.04 o 
   6  12   2      144.77      139.79      6.82 o 
   7  12   2       96.87       87.44      2.70 o 
   8  12   2       31.87       40.08      7.36 o 
  -8  13   2        2.35        2.40      1.59 o 
  -7  13   2       11.69       12.67      1.63 o 
  -6  13   2        4.43        0.78      1.79 o 
  -5  13   2        0.41        3.32      2.35 o 
  -4  13   2     1019.35     1006.86     14.94 o 
  -3  13   2       59.21       65.18      2.56 o 
  -2  13   2       33.48       34.89      3.74 o 
  -1  13   2      114.62      111.91      2.63 o 
   0  13   2       35.51       27.54      2.12 o 
   1  13   2      859.58      883.87     13.31 o 
   2  13   2        1.54       -0.66      1.82 o 
   3  13   2      108.90      104.29      2.47 o 
   4  13   2      684.47      704.31     15.21 o 
   5  13   2       11.87        2.59      5.16 o 
   6  13   2       16.02       18.62      2.16 o 
   7  13   2        0.77       -2.20      2.20 o 
   8  13   2        6.29       10.50      3.76 o 
  -8  14   2        1.65        2.20      2.27 o 
  -7  14   2        0.01        0.05      2.12 o 
  -6  14   2       98.77       99.40      4.13 o 
  -5  14   2       61.38       61.57      3.84 o 
  -4  14   2      162.17      171.68      2.96 o 
  -3  14   2       23.47       25.09      2.34 o 
  -2  14   2      159.13      170.21      2.83 o 
  -1  14   2      299.75      318.85      7.63 o 
   0  14   2        0.17        0.56      1.61 o 
   1  14   2        0.35       -1.73      1.73 o 
   2  14   2       23.76       23.65      4.23 o 
   3  14   2      106.30      108.95      2.76 o 
   4  14   2        7.38        5.09      2.25 o 
   5  14   2      174.86      181.30      2.84 o 
   6  14   2       20.58       23.52      2.36 o 
   7  14   2        4.04        6.21      2.06 o 
   8  14   2       35.19       39.49      2.18 o 
  -8  15   2        6.84       10.74      2.07 o 
  -7  15   2       37.88       34.40      1.93 o 
  -6  15   2        1.62        4.16      1.51 o 
  -5  15   2       74.23       70.99      3.51 o 
  -4  15   2      105.18      110.33      2.75 o 
  -3  15   2        8.98        5.80      1.82 o 
  -2  15   2        4.29        1.88      2.03 o 
  -1  15   2       61.22       66.40      2.68 o 
   0  15   2       33.42       39.65      5.26 o 
   1  15   2       14.46       16.98      1.74 o 
   2  15   2        1.95        5.00      2.20 o 
   3  15   2        5.56        1.38      1.64 o 
   4  15   2      927.21      918.94      6.58 o 
   5  15   2      137.56      128.03      2.45 o 
   6  15   2       72.89       64.64      3.85 o 
   7  15   2        0.53       -0.81      1.68 o 
   8  15   2       20.42       22.47      2.09 o 
  -8  16   2        3.46        4.94      1.62 o 
  -7  16   2        1.11        1.22      1.80 o 
  -6  16   2        0.31        0.54      2.25 o 
  -5  16   2       83.65       89.47      2.50 o 
  -4  16   2      217.22      215.74      4.57 o 
  -3  16   2        5.05        9.05      2.17 o 
  -2  16   2       12.18       15.21      1.75 o 
  -1  16   2       37.81       37.67      2.16 o 
   0  16   2        6.71        2.92      1.78 o 
   1  16   2      127.32      139.00      2.71 o 
   2  16   2      183.13      199.49      2.99 o 
   3  16   2        2.95        1.94      1.56 o 
   4  16   2       36.22       36.03      2.64 o 
   5  16   2      109.93      112.79      2.80 o 
   6  16   2       70.76       63.95      2.26 o 
   7  16   2       12.29       16.31      1.99 o 
  -7  17   2       27.92       33.39      1.96 o 
  -6  17   2       19.03       23.80      1.68 o 
  -5  17   2       83.19       76.97      2.03 o 
  -4  17   2        6.96        7.68      1.50 o 
  -3  17   2      510.05      549.55     16.08 o 
  -2  17   2        6.28       11.58      1.70 o 
  -1  17   2       29.50       24.96      1.84 o 
   0  17   2        3.73        3.67      2.02 o 
   1  17   2        6.68        5.60      2.02 o 
   2  17   2       90.49       89.01      2.32 o 
   3  17   2        0.66       -0.25      2.10 o 
   4  17   2      234.96      218.71      5.99 o 
   5  17   2      187.91      193.40      4.63 o 
   6  17   2        1.21        0.22      2.57 o 
   7  17   2        0.28       -0.95      2.00 o 
  -7  18   2        9.51       17.11      2.65 o 
  -6  18   2        2.09        4.17      1.98 o 
  -5  18   2        2.89        3.80      1.68 o 
  -4  18   2      175.30      183.66      5.70 o 
  -3  18   2       10.16       12.98      1.81 o 
  -2  18   2       13.20       19.13      2.19 o 
  -1  18   2       52.78       57.29      3.35 o 
   0  18   2       13.78       11.05      5.77 o 
   1  18   2       30.31       28.35      2.23 o 
   2  18   2      110.15      124.84      5.05 o 
   3  18   2        5.03        2.67      1.80 o 
   4  18   2       14.80        8.15      1.59 o 
   5  18   2        1.17       -1.56      1.90 o 
   6  18   2       57.98       57.95      2.93 o 
  -6  19   2       12.59        7.41      1.86 o 
  -5  19   2       14.56       12.61      1.69 o 
  -4  19   2       10.94        9.38      1.82 o 
  -3  19   2        0.62        0.91      1.49 o 
  -2  19   2       11.61       12.08      3.25 o 
  -1  19   2       58.26       62.00      4.84 o 
   0  19   2      119.19      115.78      2.26 o 
   1  19   2       14.08       17.47      3.36 o 
   2  19   2       60.68       66.77      5.68 o 
   3  19   2        0.69       -1.28      2.21 o 
   4  19   2       45.44       43.65      2.02 o 
   5  19   2      181.69      146.23      2.90 o 
   6  19   2       14.38       13.65      2.62 o 
  -6  20   2        0.82        2.37      1.58 o 
  -5  20   2        1.33        1.55      1.65 o 
  -4  20   2       32.82       26.04      1.79 o 
  -3  20   2       13.01       21.25      2.23 o 
  -2  20   2       72.48       71.73      2.34 o 
  -1  20   2      121.74      117.12      2.68 o 
   0  20   2       44.45       50.82      2.43 o 
   1  20   2       54.07       57.43      4.14 o 
   2  20   2        4.36       -0.50      2.21 o 
   3  20   2       17.76       16.22      2.23 o 
   4  20   2       15.58       11.69      1.70 o 
   5  20   2        1.26        7.23      2.48 o 
  -5  21   2        0.64       -0.83      1.57 o 
  -4  21   2        1.16        1.41      1.37 o 
  -3  21   2        4.75        2.38      2.51 o 
  -2  21   2       85.85       84.09      2.62 o 
  -1  21   2       33.84       30.25      1.83 o 
   0  21   2       84.99       89.66      4.90 o 
   1  21   2       95.27       98.34      2.87 o 
   2  21   2        0.26        0.39      2.19 o 
   3  21   2        0.00        2.74      1.95 o 
   4  21   2       13.31       17.59      2.06 o 
   5  21   2       45.18       45.90      3.43 o 
  -5  22   2        3.19        0.89      1.59 o 
  -4  22   2        1.08       -0.25      1.59 o 
  -3  22   2       36.04       36.12      2.29 o 
  -2  22   2       20.79       25.98      2.32 o 
  -1  22   2        0.59       -0.94      2.09 o 
   0  22   2        0.95        1.37      2.20 o 
   1  22   2       32.82       30.15      2.44 o 
   2  22   2        1.19       -3.09      4.19 o 
   3  22   2        9.64        6.95      2.33 o 
   4  22   2        6.21        8.24      1.73 o 
  -4  23   2       16.73       15.81      1.80 o 
  -3  23   2        0.14       -0.60      2.31 o 
  -2  23   2        2.51        1.57      2.17 o 
  -1  23   2       73.52       72.33      2.66 o 
   0  23   2       82.82       74.25      2.58 o 
   1  23   2       24.21       25.45      2.05 o 
   2  23   2        0.16        1.15      2.40 o 
   3  23   2        0.14        2.00      1.81 o 
  -3  24   2       12.38       16.41      5.49 o 
  -2  24   2        4.26        1.09      2.35 o 
  -1  24   2       18.33       20.66      3.35 o 
   0  24   2       14.48       15.29      5.20 o 
   1  24   2        1.28        0.41      2.23 o 
   2  24   2       31.58       35.86      2.53 o 
   0  25   2        8.41        5.97      3.16 o 
  -9   0   3       13.78       15.17      1.94 o 
  -7   0   3      319.17      293.02      6.31 o 
  -5   0   3        3.12        1.09      2.02 o 
  -3   0   3     5330.45     5627.61     58.74 o 
  -1   0   3     2757.53     2690.85     19.40 o 
   3   0   3     1065.30     1145.66     11.42 o 
   5   0   3        7.19       11.45      3.01 o 
   7   0   3      454.87      422.77      4.24 o 
   9   0   3      106.96       96.68      2.75 o 
 -10   1   3       81.00       89.79      1.71 o 
  -9   1   3        1.04        2.36      1.49 o 
  -8   1   3      584.19      577.89     10.03 o 
  -7   1   3      300.86      276.12      5.97 o 
  -6   1   3      103.92      101.86      1.66 o 
  -5   1   3        4.01        3.16      1.51 o 
  -4   1   3      975.65     1046.63      6.15 o 
  -3   1   3     2008.54     2092.48     11.57 o 
  -2   1   3       40.73       42.70      1.54 o 
  -1   1   3      655.68      639.21      4.12 o 
   0   1   3     4288.07     4390.76     25.05 o 
   2   1   3       33.31       31.74      2.67 o 
   3   1   3       61.47       63.51      2.37 o 
   4   1   3      184.06      170.44      2.82 o 
   5   1   3        0.43       -1.50      2.13 o 
   6   1   3       84.46      104.15      2.31 o 
   7   1   3       10.83       11.53      1.61 o 
   8   1   3       71.81       63.98      1.86 o 
   9   1   3       19.86       21.17      1.68 o 
 -10   2   3       15.40       16.66      1.86 o 
  -9   2   3       23.96       26.09      2.79 o 
  -8   2   3      113.75      106.92      2.86 o 
  -7   2   3       21.23       21.15      1.36 o 
  -6   2   3       10.18       12.48      1.47 o 
  -5   2   3        9.54        3.78      1.70 o 
  -4   2   3      807.42      872.28      8.90 o 
  -3   2   3     1208.89     1381.24     14.17 o 
  -2   2   3       11.35       17.69      1.39 o 
  -1   2   3     2119.46     2081.66     35.27 o 
   0   2   3      310.27      302.20      5.34 o 
   1   2   3     1115.63     1106.73     18.85 o 
   2   2   3       44.41       40.38      2.96 o 
   3   2   3     1506.54     1548.33     12.13 o 
   4   2   3     1000.41     1000.97     19.14 o 
   5   2   3       64.57       63.11      2.51 o 
   6   2   3      162.45      141.97      2.10 o 
   7   2   3      107.64      109.45      1.93 o 
   8   2   3      107.09       94.84      2.76 o 
   9   2   3       65.90       61.85      2.30 o 
 -10   3   3        0.30       -1.29      2.28 o 
  -9   3   3       10.51       10.01      1.92 o 
  -8   3   3      184.49      181.65      4.02 o 
  -7   3   3       17.44       22.33      1.40 o 
  -6   3   3       57.30       51.09      1.82 o 
  -5   3   3        0.52       -0.82      1.99 o 
  -4   3   3      832.91      897.60      6.74 o 
  -3   3   3       21.67       19.64      1.37 o 
  -2   3   3      463.60      436.95      6.73 o 
  -1   3   3      196.13      187.70      2.93 o 
   0   3   3      590.33      539.26      7.00 o 
   1   3   3       19.40       32.08      7.13 o 
   2   3   3      177.23      180.44      4.84 o 
   3   3   3        0.17        0.36      1.46 o 
   4   3   3       29.53       30.06      1.59 o 
   5   3   3      483.96      480.41      6.93 o 
   6   3   3        3.58        3.81      1.71 o 
   7   3   3        8.65        8.78      1.52 o 
   8   3   3        1.40        2.69      1.61 o 
   9   3   3       42.27       41.54      2.76 o 
 -10   4   3        3.11        2.23      1.36 o 
  -9   4   3        1.13        1.97      1.29 o 
  -8   4   3       22.73       24.69      1.81 o 
  -7   4   3       26.73       26.26      2.55 o 
  -6   4   3        2.61        2.23      1.25 o 
  -5   4   3      101.71      105.95      2.57 o 
  -4   4   3      388.29      426.82      4.50 o 
  -3   4   3      515.72      539.97     12.96 o 
  -2   4   3      497.50      537.97      4.92 o 
  -1   4   3       37.32       36.82      2.46 o 
   0   4   3     2262.10     2388.44     44.69 o 
   1   4   3       28.86       27.79      2.54 o 
   2   4   3      234.60      220.49      4.45 o 
   3   4   3      261.12      299.73      3.36 o 
   4   4   3       15.34        9.17      1.94 o 
   5   4   3        8.85        7.11      1.44 o 
   6   4   3      164.53      150.72      2.43 o 
   7   4   3       67.44       71.16      2.03 o 
   8   4   3       57.25       61.68      1.77 o 
   9   4   3       12.64       18.01      1.70 o 
 -10   5   3       22.01       25.84      1.47 o 
  -9   5   3        5.15       10.28      1.53 o 
  -8   5   3        2.63        6.10      1.50 o 
  -7   5   3       64.62       63.66      2.89 o 
  -6   5   3      430.95      419.44      2.78 o 
  -5   5   3      118.16      105.36      2.58 o 
  -4   5   3        5.55        9.04      1.17 o 
  -3   5   3        5.54        4.55      1.58 o 
  -2   5   3      620.33      649.60     15.42 o 
  -1   5   3     1196.58     1124.39      7.48 o 
   0   5   3      123.47      107.47      3.52 o 
   1   5   3       96.09       70.37      3.69 o 
   2   5   3      955.44      983.42      8.58 o 
   3   5   3      197.97      198.32      3.11 o 
   4   5   3        4.92        7.66      1.95 o 
   5   5   3        6.79        9.43      1.30 o 
   6   5   3        6.29        6.53      1.81 o 
   7   5   3       78.58       75.28      2.01 o 
   8   5   3       27.97       25.79      2.52 o 
   9   5   3        0.82        0.63      1.73 o 
 -10   6   3        0.18       -1.31      1.58 o 
  -9   6   3        5.67        2.61      1.43 o 
  -8   6   3      118.69      113.07      2.78 o 
  -7   6   3       47.04       44.34      1.40 o 
  -6   6   3      544.17      562.27     14.99 o 
  -5   6   3        2.69       -0.85      2.09 o 
  -4   6   3        3.76        5.85      2.00 o 
  -3   6   3      489.31      517.32     10.95 o 
  -2   6   3      137.01      182.52      3.63 o 
  -1   6   3     1384.58     1420.23     22.83 o 
   0   6   3     1525.08     1563.26     29.99 o 
   1   6   3      175.90      178.48      4.70 o 
   2   6   3      208.87      216.23      4.29 o 
   3   6   3      130.10      166.56      2.96 o 
   4   6   3      156.68      150.53      3.48 o 
   5   6   3      107.61      112.75      2.29 o 
   6   6   3        3.64        0.71      1.91 o 
   7   6   3        0.86        1.62      1.76 o 
   8   6   3       51.79       57.94      3.34 o 
   9   6   3        9.24        9.65      1.78 o 
  -9   7   3        0.95        0.95      1.32 o 
  -8   7   3      132.28      128.44      3.66 o 
  -7   7   3        5.60        5.53      1.46 o 
  -6   7   3      104.16       91.70      2.46 o 
  -5   7   3        4.33        9.04      1.70 o 
  -4   7   3       40.34       48.71      1.92 o 
  -3   7   3       78.18       73.65      1.85 o 
  -2   7   3      199.26      205.77      3.55 o 
  -1   7   3        0.17        4.69      2.18 o 
   0   7   3      881.70      944.86      7.82 o 
   1   7   3       41.91       34.97      2.66 o 
   2   7   3        2.62        0.82      2.08 o 
   3   7   3      731.30      790.27      7.61 o 
   4   7   3        8.08       11.85      2.29 o 
   5   7   3        3.90        8.46      1.77 o 
   6   7   3       99.10      109.14      2.81 o 
   7   7   3      219.54      202.93      3.45 o 
   8   7   3       23.09       28.53      3.28 o 
   9   7   3        4.41        6.77      2.06 o 
  -9   8   3        2.50        0.97      1.60 o 
  -8   8   3       65.07       60.97      3.33 o 
  -7   8   3      388.35      377.37      3.17 o 
  -6   8   3       69.22       75.56      2.41 o 
  -5   8   3      144.81      141.77      2.67 o 
  -4   8   3        3.09        4.98      2.81 o 
  -3   8   3       91.26      100.79      2.82 o 
  -2   8   3       10.15        8.52      1.84 o 
  -1   8   3     2193.04     2227.99     14.13 o 
   0   8   3      244.61      255.30      4.16 o 
   1   8   3        8.40        5.08      1.83 o 
   2   8   3     1189.48     1119.55     16.24 o 
   3   8   3       72.45       64.81      2.69 o 
   4   8   3      131.61      130.90      2.41 o 
   5   8   3        4.37        4.30      2.36 o 
   6   8   3      149.88      150.00      2.63 o 
   7   8   3        0.09        1.19      2.16 o 
   8   8   3       23.66       23.34      1.91 o 
   9   8   3       26.19       35.09      2.09 o 
  -9   9   3        3.02        2.52      1.58 o 
  -8   9   3        7.99       11.90      2.42 o 
  -7   9   3       19.39       25.64      2.39 o 
  -6   9   3       14.55        9.94      1.81 o 
  -5   9   3      654.67      625.12      9.11 o 
  -4   9   3        7.70       18.40      5.27 o 
  -3   9   3       24.64       21.67      1.62 o 
  -2   9   3      349.51      374.65      7.68 o 
  -1   9   3     1983.95     1961.44     41.49 o 
   0   9   3     1755.05     1815.53      9.37 o 
   1   9   3       83.21       78.04      2.90 o 
   2   9   3      206.63      189.71      3.67 o 
   3   9   3        7.84        8.10      2.11 o 
   4   9   3      190.23      190.60      2.79 o 
   5   9   3      158.57      175.28      2.82 o 
   6   9   3        9.87       19.39      1.87 o 
   7   9   3      132.43      136.44      2.44 o 
   8   9   3        2.89        1.69      1.69 o 
   9   9   3       10.67       16.21      2.13 o 
  -9  10   3        0.47        3.62      1.77 o 
  -8  10   3        3.04        4.02      1.80 o 
  -7  10   3      206.05      200.24      5.48 o 
  -6  10   3       89.35      104.81      2.00 o 
  -5  10   3      762.66      777.82     13.94 o 
  -4  10   3       56.03       58.13      1.94 o 
  -3  10   3       88.80       81.63      2.14 o 
  -2  10   3      131.39      133.21      2.73 o 
  -1  10   3       29.68       49.05      2.47 o 
   0  10   3       61.52       50.87      2.73 o 
   1  10   3       13.54       11.02      2.38 o 
   2  10   3       26.44       24.97      2.38 o 
   3  10   3       69.04       83.21      2.64 o 
   4  10   3       22.75       27.14      1.93 o 
   5  10   3       54.50       46.67      5.63 o 
   6  10   3      211.44      182.20      3.68 o 
   7  10   3        2.76        4.93      1.84 o 
   8  10   3        2.12        2.19      1.75 o 
  -9  11   3       59.39       56.50      3.03 o 
  -8  11   3       59.13       55.64      2.01 o 
  -7  11   3        0.19        1.91      1.84 o 
  -6  11   3      118.25      113.64      1.96 o 
  -5  11   3      152.31      141.54      2.01 o 
  -4  11   3       38.10       32.87      1.74 o 
  -3  11   3       18.68       24.87      1.89 o 
  -2  11   3      284.43      262.71      3.16 o 
  -1  11   3       10.44       12.94      1.87 o 
   0  11   3      360.23      373.32      4.52 o 
   1  11   3       25.08       28.23      1.99 o 
   2  11   3      619.41      618.16      5.10 o 
   3  11   3      453.65      455.54      7.09 o 
   4  11   3      136.17      145.65      2.58 o 
   5  11   3       16.09       17.95      2.30 o 
   6  11   3        0.27        0.15      1.79 o 
   7  11   3        8.47        9.85      1.75 o 
   8  11   3       25.97       20.86      2.19 o 
  -9  12   3        3.83        4.14      1.67 o 
  -8  12   3       43.83       41.86      1.89 o 
  -7  12   3        2.91       -0.72      1.87 o 
  -6  12   3       11.60        8.74      1.41 o 
  -5  12   3       42.14       38.83      1.54 o 
  -4  12   3       12.70       12.92      1.46 o 
  -3  12   3      156.40      145.19      2.06 o 
  -2  12   3      293.48      311.76      3.19 o 
  -1  12   3      482.92      522.26      7.70 o 
   0  12   3      119.32      130.41      2.89 o 
   1  12   3        6.89        3.22      1.77 o 
   2  12   3      277.50      282.09      3.50 o 
   3  12   3      171.17      161.39      2.86 o 
   4  12   3       27.78       27.72      2.61 o 
   5  12   3        2.97        3.60      2.00 o 
   6  12   3        0.98        0.02      1.96 o 
   7  12   3        0.01        0.24      1.61 o 
   8  12   3       49.00       55.89      2.30 o 
  -8  13   3      131.55      133.55      4.41 o 
  -7  13   3       22.00       18.81      2.35 o 
  -6  13   3        5.86        4.94      1.58 o 
  -5  13   3      145.04      135.65      6.56 o 
  -4  13   3      607.47      603.61      5.62 o 
  -3  13   3       88.83       85.70      1.96 o 
  -2  13   3       49.31       52.68      5.78 o 
  -1  13   3      124.20      125.34      2.84 o 
   0  13   3       27.76       45.98      2.61 o 
   1  13   3       17.90       13.89      2.73 o 
   2  13   3      164.33      156.59      8.33 o 
   3  13   3      237.27      242.41      3.50 o 
   4  13   3        2.34        1.83      2.36 o 
   5  13   3      116.16      133.76      2.79 o 
   6  13   3       11.00        7.09      1.95 o 
   7  13   3       13.41       13.27      2.01 o 
   8  13   3       24.41       22.68      3.41 o 
  -8  14   3       18.28       18.50      3.47 o 
  -7  14   3       50.63       44.43      3.04 o 
  -6  14   3        1.23        2.82      1.73 o 
  -5  14   3        4.71        6.48      1.50 o 
  -4  14   3      162.60      175.73      2.20 o 
  -3  14   3       58.55       55.91      1.74 o 
  -2  14   3      438.54      438.42      5.45 o 
  -1  14   3      420.45      388.62      3.88 o 
   0  14   3       10.56        7.01      1.71 o 
   1  14   3       49.24       58.90      2.57 o 
   2  14   3      240.91      247.69      5.31 o 
   3  14   3        6.52        5.13      1.83 o 
   4  14   3      196.10      198.11      3.04 o 
   5  14   3        0.37       -0.72      2.12 o 
   6  14   3       56.16       48.18      2.93 o 
   7  14   3        0.01        0.94      1.70 o 
  -8  15   3       70.61       66.77      2.19 o 
  -7  15   3        3.19       -0.94      1.80 o 
  -6  15   3        1.17        1.62      2.15 o 
  -5  15   3       74.15       74.10      1.86 o 
  -4  15   3      111.14      114.40      2.89 o 
  -3  15   3      251.21      264.20      3.49 o 
  -2  15   3      101.96      106.68      2.32 o 
  -1  15   3      206.84      205.44      4.81 o 
   0  15   3       18.69       28.14      2.26 o 
   1  15   3      141.98      143.38      2.61 o 
   2  15   3      120.29      127.90      5.31 o 
   3  15   3        2.60        2.70      1.91 o 
   4  15   3      310.03      280.83      3.35 o 
   5  15   3      243.41      244.82      3.73 o 
   6  15   3      112.89      128.14      2.85 o 
   7  15   3        6.27        6.65      1.98 o 
  -7  16   3        5.75        6.80      2.54 o 
  -6  16   3        4.34        1.52      1.51 o 
  -5  16   3       23.28       23.11      1.77 o 
  -4  16   3        2.05       -0.53      1.48 o 
  -3  16   3       36.12       35.87      2.29 o 
  -2  16   3      273.89      286.26      3.58 o 
  -1  16   3       74.77       85.16      2.45 o 
   0  16   3       28.53       25.24      2.65 o 
   1  16   3       30.57       29.50      2.04 o 
   2  16   3      189.92      188.32      9.10 o 
   3  16   3        0.01       -0.58      1.82 o 
   4  16   3        0.18        0.48      1.95 o 
   5  16   3        0.95        0.34      2.15 o 
   6  16   3       42.06       42.79      2.47 o 
   7  16   3        0.01        1.41      2.36 o 
  -7  17   3        6.13        3.03      1.65 o 
  -6  17   3       21.07       17.20      1.78 o 
  -5  17   3       49.17       51.16      1.84 o 
  -4  17   3       41.20       37.74      2.99 o 
  -3  17   3      287.85      279.86     14.59 o 
  -2  17   3       53.04       47.72      3.29 o 
  -1  17   3        0.19       -0.76      2.04 o 
   0  17   3       32.51       37.97      2.70 o 
   1  17   3        9.82        8.86      2.03 o 
   2  17   3        3.14        3.75      1.83 o 
   3  17   3        0.04        1.10      2.22 o 
   4  17   3      214.67      233.56      2.88 o 
   5  17   3        2.60        5.14      2.17 o 
   6  17   3       51.48       48.56      2.57 o 
  -7  18   3        0.42        0.59      1.86 o 
  -6  18   3       45.41       46.39      1.97 o 
  -5  18   3        5.26        9.17      1.72 o 
  -4  18   3       89.61       96.98      2.48 o 
  -3  18   3       12.62       14.84      1.64 o 
  -2  18   3       10.89       12.50      2.73 o 
  -1  18   3       11.39       13.06      3.29 o 
   0  18   3      104.76      112.01      2.73 o 
   1  18   3        0.04        2.44      2.10 o 
   2  18   3       52.92       51.23      2.16 o 
   3  18   3        0.00        3.94      2.06 o 
   4  18   3        7.85        8.68      2.08 o 
   5  18   3        4.31        0.83      2.46 o 
   6  18   3        8.95        9.03      2.38 o 
  -6  19   3        0.72        1.42      1.64 o 
  -5  19   3        0.79        0.26      2.12 o 
  -4  19   3        2.43        3.51      1.75 o 
  -3  19   3        6.09        7.56      3.44 o 
  -2  19   3        7.22        9.55      2.15 o 
  -1  19   3       72.94       62.20      2.41 o 
   0  19   3      116.28      116.55      2.82 o 
   1  19   3        8.29       10.09      1.88 o 
   2  19   3        1.50        1.56      1.93 o 
   3  19   3        5.08        5.67      1.91 o 
   4  19   3       71.59       61.51      2.16 o 
   5  19   3      219.80      204.65      3.08 o 
   6  19   3        1.22        0.63      2.28 o 
  -6  20   3       32.02       33.25      2.23 o 
  -5  20   3       21.26       20.23      1.95 o 
  -4  20   3        0.01        4.32      1.76 o 
  -3  20   3       32.23       30.01      1.69 o 
  -2  20   3        0.13        1.32      1.86 o 
  -1  20   3       30.95       28.90      2.33 o 
   0  20   3       90.04       87.33      2.40 o 
   1  20   3       15.53        9.60      2.58 o 
   2  20   3       17.18       19.21      2.76 o 
   3  20   3       18.32       16.26      2.36 o 
   4  20   3      137.44      131.26      3.45 o 
   5  20   3        6.67        4.14      1.94 o 
  -5  21   3        0.05       -0.24      1.61 o 
  -4  21   3       10.07       15.40      2.08 o 
  -3  21   3       69.71       84.87      7.80 o 
  -2  21   3      234.80      224.79      8.17 o 
  -1  21   3       34.71       38.28      2.48 o 
   0  21   3       11.02       13.20      4.03 o 
   1  21   3        3.31        5.01      4.92 o 
   2  21   3       10.17        7.14      2.26 o 
   3  21   3        1.71        2.89      2.47 o 
   4  21   3        1.66       -1.93      1.94 o 
  -4  22   3        2.13        4.76      1.88 o 
  -3  22   3       10.36       11.07      2.25 o 
  -2  22   3        0.01        0.47      2.20 o 
  -1  22   3       87.98       92.06      4.19 o 
   0  22   3        2.57        3.17      2.00 o 
   1  22   3       12.87       14.14      1.99 o 
   2  22   3        0.00        1.37      2.28 o 
   3  22   3        1.09        1.43      2.09 o 
   4  22   3       55.74       52.78      2.38 o 
  -3  23   3       45.88       36.98      2.82 o 
  -2  23   3       13.26       14.28      2.02 o 
  -1  23   3       25.75       16.82      2.22 o 
   0  23   3        4.30        1.29      2.46 o 
   1  23   3        5.47        7.31      2.47 o 
   2  23   3       33.94       35.36      3.80 o 
   3  23   3       10.16        8.39      2.05 o 
  -2  24   3       11.19       12.37      2.34 o 
  -1  24   3       31.05       31.70      2.41 o 
   0  24   3        5.66        0.87      2.33 o 
   1  24   3       32.62       32.78      2.53 o 
 -10   0   4      114.54      116.84      2.69 o 
  -8   0   4        2.18       -0.35      2.09 o 
  -6   0   4       60.94       44.45      3.31 o 
  -4   0   4      144.25      152.12      2.74 o 
  -2   0   4     1958.69     1890.30     21.05 o 
   0   0   4      521.90      445.49      7.10 o 
   2   0   4       51.08       76.67      4.21 o 
   4   0   4     1244.13     1254.76     11.37 o 
   6   0   4        8.81        8.52      2.02 o 
   8   0   4       59.05       77.27      2.92 o 
 -10   1   4        5.89       10.24      2.45 o 
  -9   1   4        9.07        6.38      2.27 o 
  -8   1   4        8.35        9.63      1.42 o 
  -7   1   4        0.83        1.73      1.29 o 
  -6   1   4       13.14       14.36      2.13 o 
  -5   1   4        9.25        8.36      1.69 o 
  -4   1   4       37.64       27.98      1.59 o 
  -3   1   4       87.12       64.55      1.79 o 
  -2   1   4       57.62       54.31      1.58 o 
  -1   1   4     1625.87     1572.99     13.87 o 
   0   1   4      311.62      247.15      4.86 o 
   1   1   4     1853.98     1989.16     16.99 o 
   2   1   4        4.12        5.14      2.19 o 
   3   1   4      122.58       97.24      3.28 o 
   4   1   4      405.00      353.99      3.84 o 
   5   1   4      548.02      563.25     17.32 o 
   6   1   4       25.69       18.17      1.75 o 
   7   1   4      259.27      238.38      3.06 o 
   8   1   4        0.11       -1.11      1.67 o 
   9   1   4       18.64       26.32      1.88 o 
 -10   2   4      244.03      272.24      7.57 o 
  -9   2   4       19.70       23.04      1.36 o 
  -8   2   4        0.05        0.09      1.41 o 
  -7   2   4      164.01      145.12      1.80 o 
  -6   2   4        3.53        0.09      3.77 o 
  -5   2   4      434.28      424.42      9.58 o 
  -4   2   4      212.09      209.55      2.46 o 
  -3   2   4      796.26      868.51     11.20 o 
  -2   2   4      352.48      348.35      2.69 o 
  -1   2   4      768.19      817.43      6.34 o 
   0   2   4     1312.89     1394.84     13.20 o 
   1   2   4       29.73       20.87      4.21 o 
   2   2   4       38.09       42.55      2.89 o 
   3   2   4      199.90      194.84      4.05 o 
   4   2   4      259.39      258.17      3.48 o 
   5   2   4      294.70      262.72      5.69 o 
   6   2   4        0.68        0.94      1.62 o 
   7   2   4        7.87        4.17      1.81 o 
   8   2   4        1.84        1.84      1.85 o 
   9   2   4        7.49        4.16      1.75 o 
 -10   3   4        8.12       12.18      2.26 o 
  -9   3   4       46.35       45.72      1.52 o 
  -8   3   4       14.40       12.31      1.71 o 
  -7   3   4      149.04      126.03      1.74 o 
  -6   3   4      144.98      113.50      2.43 o 
  -5   3   4      139.95      160.36      5.56 o 
  -4   3   4      596.12      576.00     10.22 o 
  -3   3   4      322.09      309.54      3.23 o 
  -2   3   4       16.01       12.35      1.96 o 
  -1   3   4       51.70       40.94      1.78 o 
   0   3   4     2231.73     2501.99     12.76 o 
   1   3   4      126.89      135.63      6.75 o 
   2   3   4       23.73       12.62      3.14 o 
   3   3   4       14.37       12.99      2.60 o 
   4   3   4      136.73      138.61      6.93 o 
   5   3   4       21.12       31.08      1.70 o 
   6   3   4      228.62      193.63      2.58 o 
   7   3   4       32.40       32.07      2.00 o 
   8   3   4        5.58        6.07      1.83 o 
   9   3   4        6.36        7.98      2.01 o 
 -10   4   4       21.13       27.85      1.68 o 
  -9   4   4       32.45       30.21      1.43 o 
  -8   4   4       19.64       20.15      1.36 o 
  -7   4   4       14.45        8.51      1.34 o 
  -6   4   4      246.11      227.03      3.15 o 
  -5   4   4      199.81      208.14      2.74 o 
  -4   4   4      426.88      440.24     11.91 o 
  -3   4   4        9.19        6.62      1.34 o 
  -2   4   4     2236.56     2337.18     35.06 o 
  -1   4   4      281.82      308.52      3.25 o 
   0   4   4      732.35      848.88     16.84 o 
   1   4   4       89.44      114.26      7.57 o 
   2   4   4       11.91       15.33      3.01 o 
   3   4   4      167.60      166.09      4.45 o 
   4   4   4       26.20       27.45      3.24 o 
   5   4   4       34.02       27.38      1.82 o 
   6   4   4        7.68       11.38      1.90 o 
   7   4   4       28.23       34.20      1.86 o 
   8   4   4       21.97       21.34      1.77 o 
   9   4   4       63.53       80.41      2.52 o 
  -9   5   4       20.38       29.90      2.74 o 
  -8   5   4        4.44        2.51      1.51 o 
  -7   5   4       18.56       14.98      1.70 o 
  -6   5   4      350.86      352.84      2.27 o 
  -5   5   4      308.56      346.00      2.75 o 
  -4   5   4       62.96       71.55      4.04 o 
  -3   5   4       68.58       57.55      1.88 o 
  -2   5   4     1908.53     1890.81     28.29 o 
  -1   5   4      136.37      158.88      3.31 o 
   0   5   4       29.27       39.24      3.05 o 
   1   5   4       17.71       18.39      5.66 o 
   2   5   4       55.98       65.93      3.03 o 
   3   5   4      914.60      892.49      7.40 o 
   4   5   4        0.44        0.55      2.79 o 
   5   5   4      172.34      171.36      2.74 o 
   6   5   4      197.76      182.64      2.85 o 
   7   5   4        0.20        1.28      1.66 o 
   8   5   4        1.33        3.30      1.64 o 
   9   5   4        0.25       -1.12      1.93 o 
  -9   6   4      124.32      120.11      3.13 o 
  -8   6   4       88.70       92.20      3.52 o 
  -7   6   4       37.55       32.63      1.27 o 
  -6   6   4      480.73      484.13      3.23 o 
  -5   6   4       22.72       24.13      2.17 o 
  -4   6   4       15.19       12.17      1.68 o 
  -3   6   4      216.73      214.01      3.13 o 
  -2   6   4      355.97      382.23      4.03 o 
  -1   6   4      690.18      705.02      8.69 o 
   0   6   4        3.51        3.98      2.33 o 
   1   6   4      333.42      350.34      8.59 o 
   2   6   4      208.54      197.62      3.93 o 
   3   6   4       27.37       28.33      2.40 o 
   4   6   4      217.40      212.08      4.43 o 
   5   6   4      124.57      114.14      2.51 o 
   6   6   4       59.70       62.65      2.39 o 
   7   6   4       56.95       55.48      2.18 o 
   8   6   4        2.27        1.82      2.06 o 
   9   6   4       34.41       37.27      2.15 o 
  -9   7   4       32.24       35.15      2.69 o 
  -8   7   4       84.23       83.38      3.08 o 
  -7   7   4      102.27      111.05      2.84 o 
  -6   7   4      261.80      223.09      3.46 o 
  -5   7   4      665.80      631.93     16.55 o 
  -4   7   4       13.51       10.66      1.70 o 
  -3   7   4        3.25        5.89      2.09 o 
  -2   7   4       35.19       29.97      1.55 o 
  -1   7   4      475.57      521.20     12.53 o 
   0   7   4       66.27       71.71      2.92 o 
   1   7   4        0.04       -1.54      1.96 o 
   2   7   4      724.38      697.82      6.78 o 
   3   7   4        1.22       -2.68      2.68 o 
   4   7   4      123.06      110.68      3.14 o 
   5   7   4       18.17       15.74      2.13 o 
   6   7   4      183.44      165.91      2.85 o 
   7   7   4       19.79       17.25      1.90 o 
   8   7   4       18.20       17.03      2.20 o 
   9   7   4        0.00       -1.93      1.93 o 
  -9   8   4        0.31        0.05      1.59 o 
  -8   8   4        0.00        0.39      1.45 o 
  -7   8   4       55.78       59.86      1.74 o 
  -6   8   4        0.72        3.45      1.42 o 
  -5   8   4      106.97      103.33      2.94 o 
  -4   8   4      141.62      126.32      2.65 o 
  -3   8   4        0.38        0.29      1.95 o 
  -2   8   4      220.58      209.20      3.05 o 
  -1   8   4       59.31       54.08      2.50 o 
   0   8   4       95.13      111.79      3.28 o 
   1   8   4      618.14      662.91      8.66 o 
   2   8   4       11.48        5.38      3.11 o 
   3   8   4      879.99      826.64      6.89 o 
   4   8   4      549.20      549.18      5.49 o 
   5   8   4        7.76        6.67      3.09 o 
   6   8   4        0.93        1.20      1.59 o 
   7   8   4       55.76       59.81      2.15 o 
   8   8   4        8.25        6.56      1.98 o 
  -9   9   4       15.70       14.12      1.85 o 
  -8   9   4       17.52       18.61      1.92 o 
  -7   9   4      126.00      122.32      2.41 o 
  -6   9   4      393.48      369.34      9.06 o 
  -5   9   4      548.18      562.26      5.08 o 
  -4   9   4       12.34       10.84      1.47 o 
  -3   9   4      217.99      222.30      3.31 o 
  -2   9   4        1.97        3.28      2.14 o 
  -1   9   4      314.13      346.47      4.24 o 
   0   9   4      131.98      142.52      3.56 o 
   1   9   4      103.17      109.34      3.14 o 
   2   9   4      446.70      437.41      5.38 o 
   3   9   4       28.28       22.10      3.20 o 
   4   9   4      513.02      529.43      5.77 o 
   5   9   4        0.04        1.26      2.08 o 
   6   9   4       21.32       24.53      4.15 o 
   7   9   4       19.10       24.23      2.20 o 
   8   9   4       36.58       40.18      2.87 o 
  -9  10   4       46.60       40.19      1.77 o 
  -8  10   4        0.17       -0.77      2.05 o 
  -7  10   4        0.28        4.14      2.19 o 
  -6  10   4       39.25       33.65      2.18 o 
  -5  10   4       98.78       94.75      2.49 o 
  -4  10   4      116.35      134.67      1.99 o 
  -3  10   4      166.93      159.05      8.80 o 
  -2  10   4       90.98      101.54      2.66 o 
  -1  10   4       62.66       63.69      2.63 o 
   0  10   4      129.17      134.90      5.79 o 
   1  10   4      418.53      403.54      7.04 o 
   2  10   4        1.79        1.84      1.90 o 
   3  10   4      846.67      856.10      6.91 o 
   4  10   4      436.11      412.11      5.33 o 
   5  10   4        0.26       -1.86      2.76 o 
   6  10   4       39.37       29.04      2.43 o 
   7  10   4        0.45        2.40      1.77 o 
   8  10   4       25.69       28.88      2.21 o 
  -9  11   4       40.09       44.21      2.04 o 
  -8  11   4        0.01        0.73      1.89 o 
  -7  11   4       19.36       12.68      1.62 o 
  -6  11   4       67.22       60.42      5.93 o 
  -5  11   4      127.07      127.11      1.87 o 
  -4  11   4       40.16       45.80      1.54 o 
  -3  11   4      799.26      825.76     23.69 o 
  -2  11   4       49.06       47.53      2.34 o 
  -1  11   4      122.99      123.42      2.94 o 
   0  11   4       23.00       22.87      2.47 o 
   1  11   4       83.93       94.90      2.87 o 
   2  11   4      470.70      434.41      7.55 o 
   3  11   4      225.19      202.95      4.26 o 
   4  11   4      470.50      464.37      5.52 o 
   5  11   4       15.34       25.16      3.03 o 
   6  11   4       32.43       26.45      2.43 o 
   7  11   4       39.31       31.67      3.20 o 
   8  11   4       20.49       25.09      2.19 o 
  -8  12   4      123.68      124.66      2.07 o 
  -7  12   4       74.55       74.98      3.33 o 
  -6  12   4        1.60        1.25      2.25 o 
  -5  12   4       12.66       16.29      1.67 o 
  -4  12   4       80.21       75.62      2.02 o 
  -3  12   4      337.00      336.79      4.53 o 
  -2  12   4      130.24      134.03      8.24 o 
  -1  12   4        1.69        0.57      2.02 o 
   0  12   4       90.08      112.54      2.95 o 
   1  12   4        7.16        9.74      2.11 o 
   2  12   4      259.76      215.10      3.62 o 
   3  12   4      377.76      383.35      5.44 o 
   4  12   4      155.79      157.68      3.36 o 
   5  12   4       20.53       21.56      2.38 o 
   6  12   4        0.02       -0.68      3.06 o 
   7  12   4        0.48       -0.60      2.98 o 
   8  12   4       19.19       22.65      2.73 o 
  -8  13   4       43.83       41.46      1.80 o 
  -7  13   4       32.07       33.25      1.91 o 
  -6  13   4       18.36       16.82      1.61 o 
  -5  13   4       99.35       90.08      1.76 o 
  -4  13   4      556.17      535.60      3.53 o 
  -3  13   4      330.95      318.49      2.80 o 
  -2  13   4      365.28      356.61      3.71 o 
  -1  13   4      294.40      307.06      5.97 o 
   0  13   4       82.87       96.41      2.72 o 
   1  13   4       93.24       78.34      2.51 o 
   2  13   4       90.07      100.48      2.85 o 
   3  13   4       43.14       48.14      2.55 o 
   4  13   4        6.45        1.42      2.35 o 
   5  13   4       16.73       16.04      3.42 o 
   6  13   4        3.59        5.25      3.20 o 
   7  13   4        4.22       -1.56      3.31 o 
  -8  14   4       24.22       21.91      2.35 o 
  -7  14   4        1.56        2.84      1.91 o 
  -6  14   4       20.91       19.22      1.70 o 
  -5  14   4        5.38        2.48      2.01 o 
  -4  14   4      115.35      115.37      2.02 o 
  -3  14   4      249.69      268.89      2.65 o 
  -2  14   4       18.15       20.47      2.19 o 
  -1  14   4      270.06      263.00      3.85 o 
   0  14   4       82.56       80.75      2.29 o 
   1  14   4       98.90       98.54      5.20 o 
   2  14   4        2.00        3.73      1.95 o 
   3  14   4       60.49       58.94      2.89 o 
   4  14   4        6.11        1.56      2.95 o 
   5  14   4      113.59      104.48      3.91 o 
   6  14   4        6.94        4.10      3.06 o 
   7  14   4        0.22        2.30      2.95 o 
  -8  15   4       12.06       15.06      4.31 o 
  -7  15   4        0.81        1.08      1.90 o 
  -6  15   4       15.97       19.76      1.83 o 
  -5  15   4        9.37        6.84      1.46 o 
  -4  15   4       11.27       15.35      1.67 o 
  -3  15   4        0.27       -1.24      2.17 o 
  -2  15   4      137.44      124.87      2.69 o 
  -1  15   4        7.89        6.12      2.10 o 
   0  15   4       18.48       18.08      2.14 o 
   1  15   4      386.18      351.72      5.14 o 
   2  15   4       37.90       37.32      2.12 o 
   3  15   4        0.96        3.86      2.72 o 
   4  15   4       59.83       55.04      3.03 o 
   5  15   4       20.77       20.08      3.09 o 
   6  15   4       43.90       44.24      2.70 o 
   7  15   4        0.01       -1.12      3.52 o 
  -7  16   4        3.23        5.83      1.95 o 
  -6  16   4        2.82       -1.00      1.83 o 
  -5  16   4        0.44        0.91      2.15 o 
  -4  16   4        0.29        1.13      2.00 o 
  -3  16   4      152.30      156.19      3.53 o 
  -2  16   4      387.86      373.27      9.07 o 
  -1  16   4       54.35       55.21      3.40 o 
   0  16   4       73.37       66.09      2.58 o 
   1  16   4      445.83      459.28      3.95 o 
   2  16   4        8.12        7.15      1.94 o 
   3  16   4        6.18        5.32      2.08 o 
   4  16   4       14.11       11.10      2.42 o 
   5  16   4       75.73       77.81      3.55 o 
   6  16   4        0.45       -3.14      3.14 o 
  -7  17   4       55.13       47.74      2.03 o 
  -6  17   4        0.86        2.18      2.89 o 
  -5  17   4       10.83        9.18      1.80 o 
  -4  17   4        8.79        8.05      1.75 o 
  -3  17   4      798.10      825.74     16.24 o 
  -2  17   4        1.00        4.54      2.04 o 
  -1  17   4       34.21       34.98      2.03 o 
   0  17   4        6.20        4.05      1.76 o 
   1  17   4      112.56      108.20      3.25 o 
   2  17   4        7.77        5.21      1.96 o 
   3  17   4        2.09        3.74      2.00 o 
   4  17   4        0.58       -1.73      1.82 o 
   5  17   4       41.87       40.00      3.55 o 
   6  17   4        4.81       -3.39      3.39 o 
  -6  18   4       25.71       35.67      2.55 o 
  -5  18   4        8.31       11.22      2.31 o 
  -4  18   4        0.00        4.16      1.72 o 
  -3  18   4      148.07      145.65      3.91 o 
  -2  18   4      417.47      414.42      5.66 o 
  -1  18   4       23.82       22.69      1.91 o 
   0  18   4        6.34        6.33      2.19 o 
   1  18   4       34.96       29.85      2.39 o 
   2  18   4       11.17       12.20      1.90 o 
   3  18   4        1.04       -0.95      2.29 o 
   4  18   4      105.19      100.87      2.95 o 
   5  18   4        3.60        3.96      3.36 o 
   6  18   4        7.56       10.85      3.22 o 
  -6  19   4        0.20        4.31      1.68 o 
  -5  19   4       12.41       14.50      2.69 o 
  -4  19   4       17.98       18.10      1.83 o 
  -3  19   4       44.74       34.05      3.60 o 
  -2  19   4      108.48      110.84      2.43 o 
  -1  19   4       27.75       28.05      4.30 o 
   0  19   4       31.12       30.26      2.51 o 
   1  19   4      203.52      213.80      3.08 o 
   2  19   4       23.04       24.42      2.07 o 
   3  19   4        6.07        7.44      1.77 o 
   4  19   4       50.37       49.67      2.17 o 
   5  19   4       33.09       43.51      2.75 o 
  -5  20   4       39.56       39.37      2.53 o 
  -4  20   4        0.47        0.80      1.50 o 
  -3  20   4        6.27       10.88      1.71 o 
  -2  20   4       90.20       81.32      2.59 o 
  -1  20   4       64.07       57.68      2.42 o 
   0  20   4       92.26       84.80      3.14 o 
   1  20   4       67.83       74.02      5.83 o 
   2  20   4       35.99       43.31      2.22 o 
   3  20   4        5.94        4.07      1.95 o 
   4  20   4       53.36       65.62      2.69 o 
   5  20   4        6.79        2.94      3.12 o 
  -5  21   4       12.65       13.12      1.64 o 
  -4  21   4        3.84        5.46      2.37 o 
  -3  21   4        0.18       -1.49      1.49 o 
  -2  21   4      208.81      200.73      7.46 o 
  -1  21   4        9.04       12.43      4.49 o 
   0  21   4        0.71       -0.78      2.35 o 
   1  21   4        1.21       -1.48      2.30 o 
   2  21   4       20.19       16.34      2.45 o 
   3  21   4       13.44       13.12      3.09 o 
   4  21   4        1.64        2.45      2.24 o 
  -4  22   4        0.30       -1.05      1.90 o 
  -3  22   4        1.18        1.13      1.44 o 
  -2  22   4        4.28        5.82      1.98 o 
  -1  22   4        1.00       -0.33      2.27 o 
   0  22   4        7.05        9.44      1.98 o 
   1  22   4        5.29       -0.55      1.93 o 
   2  22   4       16.35       11.29      2.51 o 
   3  22   4       13.82       10.35      2.25 o 
  -3  23   4        7.87        6.99      1.84 o 
  -2  23   4        8.73       10.13      1.99 o 
  -1  23   4       57.29       57.47      2.69 o 
   0  23   4        0.01        2.28      2.46 o 
   1  23   4        1.92        1.13      2.37 o 
   2  23   4        0.00        1.98      2.65 o 
  -9   0   5       20.11       22.28      2.32 o 
  -7   0   5       76.77       76.26      3.16 o 
  -5   0   5        3.45        2.35      2.81 o 
  -3   0   5     2590.76     2733.03     15.96 o 
  -1   0   5      208.75      284.37      5.14 o 
   1   0   5      130.41      219.26      5.44 o 
   3   0   5      698.71      712.11      9.40 o 
   5   0   5      415.62      357.21      6.37 o 
   7   0   5        2.52        1.64      3.36 o 
  -9   1   5        0.66        1.54      1.51 o 
  -8   1   5        5.57        3.52      1.25 o 
  -7   1   5      289.17      252.60      4.70 o 
  -6   1   5       30.57       30.25      1.50 o 
  -5   1   5        6.73        7.52      1.74 o 
  -4   1   5      229.33      221.27      1.96 o 
  -3   1   5     1529.05     1467.54     15.92 o 
  -2   1   5      219.05      214.73      3.14 o 
  -1   1   5       10.99       14.10      1.46 o 
   0   1   5      942.17      915.42     11.69 o 
   1   1   5        1.04       18.01      3.33 o 
   2   1   5       31.85       33.50      2.58 o 
   3   1   5       62.80       61.54      2.97 o 
   4   1   5        1.28        1.72      2.15 o 
   5   1   5       25.20       25.27      2.47 o 
   6   1   5      648.69      655.64      9.71 o 
   7   1   5       34.92       33.63      2.12 o 
   8   1   5        6.89       10.98      2.15 o 
  -9   2   5       19.83       19.95      1.69 o 
  -8   2   5       14.70       11.25      1.48 o 
  -7   2   5       17.86       16.60      1.48 o 
  -6   2   5       40.17       39.42      1.50 o 
  -5   2   5        1.81        1.52      1.29 o 
  -4   2   5      177.37      191.47      2.27 o 
  -3   2   5      155.10      180.15      4.89 o 
  -2   2   5       33.16       30.97      1.82 o 
  -1   2   5       14.34       17.52      1.80 o 
   0   2   5      680.16      771.74      6.01 o 
   1   2   5      226.84      210.63      6.37 o 
   2   2   5       49.61       47.62      2.42 o 
   3   2   5      278.79      273.26      4.76 o 
   4   2   5       73.97       62.75      2.85 o 
   5   2   5       18.89       18.66      2.47 o 
   6   2   5      140.07      130.50      3.54 o 
   7   2   5        2.05        2.30      1.70 o 
   8   2   5       20.61       29.80      1.93 o 
  -9   3   5        0.11       -1.52      1.52 o 
  -8   3   5       26.77       37.05      2.58 o 
  -7   3   5      124.21      106.26      1.54 o 
  -6   3   5      247.69      195.98      2.16 o 
  -5   3   5      112.26      122.11      5.14 o 
  -4   3   5       47.95       65.61      3.80 o 
  -3   3   5        6.21        6.52      1.36 o 
  -2   3   5      172.35      138.33      2.27 o 
  -1   3   5       89.62       84.68      2.20 o 
   0   3   5      134.24      174.86      5.30 o 
   1   3   5       32.01       37.81      4.67 o 
   2   3   5       82.45       81.52      3.00 o 
   3   3   5        0.02       -0.01      2.49 o 
   4   3   5      690.07      732.88     14.10 o 
   5   3   5      541.43      534.03      9.74 o 
   6   3   5      328.17      323.91      4.57 o 
   7   3   5      380.63      346.93      6.84 o 
   8   3   5       28.97       27.50      1.97 o 
  -9   4   5        0.24       -1.20      1.42 o 
  -8   4   5        2.34        1.06      1.32 o 
  -7   4   5       15.80       18.32      1.32 o 
  -6   4   5       46.34       54.74      1.70 o 
  -5   4   5        0.05       -0.14      1.65 o 
  -4   4   5      101.35      107.06      1.94 o 
  -3   4   5       14.59       11.27      1.64 o 
  -2   4   5      412.89      408.77      3.27 o 
  -1   4   5        0.84        0.51      1.65 o 
   0   4   5     1076.54     1024.99     16.34 o 
   1   4   5        3.90        4.67      4.18 o 
   2   4   5      528.27      560.08      6.72 o 
   3   4   5       67.12       75.19      3.42 o 
   4   4   5      630.53      630.90      6.97 o 
   5   4   5       59.80       72.20      3.19 o 
   6   4   5       84.09       78.37      3.29 o 
   7   4   5       45.52       47.62      3.00 o 
   8   4   5       12.51       16.04      2.05 o 
  -9   5   5        4.25        2.43      1.46 o 
  -8   5   5      194.32      186.43      2.04 o 
  -7   5   5      362.37      331.43      5.85 o 
  -6   5   5        0.23       -0.73      1.08 o 
  -5   5   5      131.17      125.81      2.05 o 
  -4   5   5      391.13      381.39      7.55 o 
  -3   5   5      100.61       96.48      2.99 o 
  -2   5   5      648.43      636.45     13.53 o 
  -1   5   5      258.90      218.75      2.77 o 
   0   5   5        9.50        6.28      2.38 o 
   1   5   5      333.98      330.47     10.08 o 
   2   5   5      243.71      284.26      5.03 o 
   3   5   5       80.66       79.81      3.42 o 
   4   5   5      895.31      885.66      7.87 o 
   5   5   5      105.75      110.90      3.88 o 
   6   5   5       16.52       11.99      3.09 o 
   7   5   5      207.44      193.72      4.64 o 
   8   5   5        0.26        2.98      3.42 o 
  -9   6   5       82.03       81.26      2.37 o 
  -8   6   5       10.04       16.14      2.19 o 
  -7   6   5        9.30        5.59      1.51 o 
  -6   6   5       29.44       34.14      1.83 o 
  -5   6   5      279.24      257.46      3.08 o 
  -4   6   5       79.67       69.33      3.44 o 
  -3   6   5        1.25        0.92      1.87 o 
  -2   6   5       10.99        9.12      1.39 o 
  -1   6   5      114.02       99.80      2.88 o 
   0   6   5      237.60      272.40      4.66 o 
   1   6   5       13.53        9.51      5.16 o 
   2   6   5      894.04      907.60      7.60 o 
   3   6   5       55.38       36.23      3.17 o 
   4   6   5      443.17      425.30      5.77 o 
   5   6   5       46.06       45.55      3.11 o 
   6   6   5       45.26       40.66      3.39 o 
   7   6   5      168.30      181.78      4.43 o 
   8   6   5        3.86        3.09      3.39 o 
  -9   7   5       48.50       56.34      1.71 o 
  -8   7   5        6.40        5.15      1.84 o 
  -7   7   5       57.94       50.96      2.44 o 
  -6   7   5        9.86       13.24      1.98 o 
  -5   7   5        4.46        5.69      1.31 o 
  -4   7   5       43.70       39.22      1.90 o 
  -3   7   5      197.32      192.75      4.64 o 
  -2   7   5       15.23       14.46      1.54 o 
  -1   7   5      278.48      293.92      4.04 o 
   0   7   5       14.28       12.63      2.58 o 
   1   7   5      589.63      608.39     14.56 o 
   2   7   5        3.84        0.03      2.08 o 
   3   7   5     1969.66     1896.07     10.41 o 
   4   7   5      139.21      131.42      3.93 o 
   5   7   5      127.93      119.48      3.83 o 
   6   7   5      135.33      121.56      3.69 o 
   7   7   5       37.98       42.43      3.44 o 
   8   7   5        3.17        7.95      3.33 o 
  -9   8   5       45.77       50.82      4.29 o 
  -8   8   5        4.23        5.10      1.54 o 
  -7   8   5       28.64       29.65      1.79 o 
  -6   8   5       28.59       27.41      2.20 o 
  -5   8   5       16.17       19.33      1.73 o 
  -4   8   5       19.36       14.43      4.36 o 
  -3   8   5       67.07       66.74      2.28 o 
  -2   8   5      153.03      131.33      2.99 o 
  -1   8   5      302.21      323.78      4.18 o 
   0   8   5       88.74       83.27      3.13 o 
   1   8   5       89.53       92.50      3.12 o 
   2   8   5        7.56        2.43      2.87 o 
   3   8   5      804.79      841.10      7.24 o 
   4   8   5       50.81       51.94      3.39 o 
   5   8   5       18.72       13.55      2.65 o 
   6   8   5       51.10       46.48      3.25 o 
   7   8   5       16.78       18.14      3.09 o 
   8   8   5        0.26       -3.20      3.20 o 
  -9   9   5        2.88        3.55      1.91 o 
  -8   9   5       24.07       24.08      2.87 o 
  -7   9   5        0.01        1.12      1.33 o 
  -6   9   5       10.55        7.28      1.75 o 
  -5   9   5       21.13       27.65      2.40 o 
  -4   9   5      282.88      266.70      8.62 o 
  -3   9   5       49.44       51.51      2.02 o 
  -2   9   5       12.51       11.45      1.94 o 
  -1   9   5      274.68      258.30      3.79 o 
   0   9   5       79.37       85.53      3.10 o 
   1   9   5      375.80      388.06      4.49 o 
   2   9   5       36.25       36.86      3.03 o 
   3   9   5      629.42      618.09      6.28 o 
   4   9   5       92.03       93.77      2.92 o 
   5   9   5        0.79        0.08      2.76 o 
   6   9   5        8.02        8.36      2.90 o 
   7   9   5        1.27       -1.15      3.31 o 
   8   9   5       17.26       21.09      3.28 o 
  -9  10   5       24.70       19.85      2.02 o 
  -8  10   5      121.86      113.01      4.00 o 
  -7  10   5       13.64       20.20      1.80 o 
  -6  10   5        6.43        3.56      1.52 o 
  -5  10   5      295.82      291.55      3.31 o 
  -4  10   5       79.47       73.57      2.10 o 
  -3  10   5       32.09       32.25      1.91 o 
  -2  10   5        0.17        0.22      1.90 o 
  -1  10   5        4.95        5.09      2.13 o 
   0  10   5       49.92       57.92      2.94 o 
   1  10   5       63.04       58.58      2.79 o 
   2  10   5        2.97        3.01      2.05 o 
   3  10   5      127.66      118.96      3.77 o 
   4  10   5      170.46      152.35      4.04 o 
   5  10   5       32.75       31.50      3.14 o 
   6  10   5       12.16       23.28      2.98 o 
   7  10   5       13.30       12.38      2.40 o 
   8  10   5        0.13        0.05      3.06 o 
  -8  11   5      165.02      176.81      5.11 o 
  -7  11   5       16.61       19.94      3.56 o 
  -6  11   5        0.03        1.13      1.52 o 
  -5  11   5       63.03       60.40      1.68 o 
  -4  11   5       74.81       67.94      1.75 o 
  -3  11   5      537.38      545.56      5.66 o 
  -2  11   5      141.93      128.62      2.85 o 
  -1  11   5       65.78       61.03      3.16 o 
   0  11   5       56.91       60.75      2.71 o 
   1  11   5       24.06       31.77      2.41 o 
   2  11   5      253.99      239.40      4.34 o 
   3  11   5        2.29       14.51      3.03 o 
   4  11   5      257.64      256.86      4.54 o 
   5  11   5        3.86       -0.05      2.92 o 
   6  11   5        1.08        0.22      2.92 o 
   7  11   5       11.54       21.12      2.98 o 
  -8  12   5       54.60       48.18      1.85 o 
  -7  12   5       22.52       25.25      2.03 o 
  -6  12   5        1.60        1.00      1.42 o 
  -5  12   5       60.38       65.27      1.80 o 
  -4  12   5       35.37       30.23      1.79 o 
  -3  12   5      283.98      268.09      2.65 o 
  -2  12   5        0.58        2.79      2.46 o 
  -1  12   5        8.99       12.02      2.18 o 
   0  12   5      367.95      386.58      4.67 o 
   1  12   5       20.64       19.04      2.28 o 
   2  12   5      186.14      172.95      4.04 o 
   3  12   5      155.14      157.16      3.31 o 
   4  12   5      200.76      220.71      4.26 o 
   5  12   5        3.53        0.87      2.68 o 
   6  12   5        6.00       10.87      3.09 o 
   7  12   5       24.65       32.38      2.68 o 
  -8  13   5        1.88        3.02      1.74 o 
  -7  13   5       11.02       12.31      1.66 o 
  -6  13   5       61.33       54.30      2.27 o 
  -5  13   5        5.76        6.19      1.56 o 
  -4  13   5      169.50      163.77      4.38 o 
  -3  13   5      536.28      516.63      5.37 o 
  -2  13   5      123.48      121.37      4.71 o 
  -1  13   5       49.03       47.64      2.65 o 
   0  13   5       25.77       31.03      2.45 o 
   1  13   5       19.93       21.82      2.38 o 
   2  13   5        1.35        0.37      2.47 o 
   3  13   5        6.62        2.32      3.01 o 
   4  13   5      142.22      146.18      4.10 o 
   5  13   5      142.69      146.50      3.85 o 
   6  13   5        9.28       10.57      2.95 o 
   7  13   5      115.76      110.77      3.96 o 
  -8  14   5        1.52        5.31      1.58 o 
  -7  14   5      188.75      189.17      9.26 o 
  -6  14   5       20.35       21.53      1.82 o 
  -5  14   5       87.32       85.54      4.39 o 
  -4  14   5      146.15      147.16      4.65 o 
  -3  14   5       47.27       50.94      1.87 o 
  -2  14   5       13.18       11.67      2.18 o 
  -1  14   5        0.87        1.11      1.97 o 
   0  14   5       20.86       14.93      2.24 o 
   1  14   5        0.48        0.64      1.98 o 
   2  14   5       13.78       14.71      2.63 o 
   3  14   5        3.45        1.50      2.38 o 
   4  14   5       22.50       19.40      3.31 o 
   5  14   5        0.00        1.67      3.17 o 
   6  14   5        7.15        8.96      3.03 o 
   7  14   5        8.85        9.02      3.52 o 
  -7  15   5       49.14       63.52      3.34 o 
  -6  15   5        6.13        4.09      1.82 o 
  -5  15   5       29.48       28.86      1.85 o 
  -4  15   5       15.05       12.31      2.82 o 
  -3  15   5       81.50       72.23      2.44 o 
  -2  15   5      119.85      129.03      3.67 o 
  -1  15   5       53.78       57.38      2.41 o 
   0  15   5      156.29      160.26      3.09 o 
   1  15   5      782.21      802.50      5.55 o 
   2  15   5       12.17        8.53      2.53 o 
   3  15   5       59.26       61.20      3.52 o 
   4  15   5        1.91        1.75      3.17 o 
   5  15   5       35.93       26.58      3.25 o 
   6  15   5       46.75       47.30      3.69 o 
  -7  16   5        0.41       -0.39      1.91 o 
  -6  16   5       33.73       31.78      2.01 o 
  -5  16   5        3.90        5.48      1.56 o 
  -4  16   5       64.93       64.96      2.72 o 
  -3  16   5        6.42        4.33      1.67 o 
  -2  16   5        4.28        3.94      2.08 o 
  -1  16   5       47.57       48.35      2.46 o 
   0  16   5        1.16        1.68      1.72 o 
   1  16   5        0.06        0.03      2.42 o 
   2  16   5       36.63       34.80      2.72 o 
   3  16   5        5.78        6.45      2.98 o 
   4  16   5        5.79        7.32      2.43 o 
   5  16   5       15.51       17.30      3.06 o 
   6  16   5        4.72       10.93      3.47 o 
  -6  17   5        2.25        3.03      1.71 o 
  -5  17   5       14.48       18.72      1.74 o 
  -4  17   5        0.57        1.35      1.54 o 
  -3  17   5       58.01       53.10      1.86 o 
  -2  17   5      203.92      184.15      3.17 o 
  -1  17   5        7.70        8.81      2.12 o 
   0  17   5       14.31       13.66      2.39 o 
   1  17   5      141.20      132.17      3.35 o 
   2  17   5       27.62       29.04      3.48 o 
   3  17   5       12.91       13.80      2.54 o 
   4  17   5       46.60       58.72      3.69 o 
   5  17   5       10.96        8.39      2.51 o 
  -6  18   5       35.08       30.19      1.96 o 
  -5  18   5        3.21        1.68      1.97 o 
  -4  18   5       29.66       31.78      1.64 o 
  -3  18   5        2.15        2.29      1.83 o 
  -2  18   5       23.75       18.73      2.31 o 
  -1  18   5      102.61      100.61      2.71 o 
   0  18   5       31.00       25.73      2.32 o 
   1  18   5       37.66       31.41      2.49 o 
   2  18   5        9.27        6.81      2.50 o 
   3  18   5       11.98       11.10      2.68 o 
   4  18   5        0.00       -0.19      2.54 o 
   5  18   5        0.60       -0.49      2.92 o 
  -5  19   5       47.35       46.01      2.72 o 
  -4  19   5        0.09        2.20      3.22 o 
  -3  19   5       82.10       92.14      2.27 o 
  -2  19   5       24.27       19.77      2.31 o 
  -1  19   5       18.10       23.13      2.28 o 
   0  19   5       96.46      100.26      2.46 o 
   1  19   5       17.10       16.00      2.94 o 
   2  19   5       33.82       45.63      7.49 o 
   3  19   5        6.25        5.74      2.54 o 
   4  19   5        0.27       -3.55      3.55 o 
  -5  20   5       11.70       13.25      2.14 o 
  -4  20   5        0.03       -1.90      1.90 o 
  -3  20   5        9.35        3.96      2.00 o 
  -2  20   5        2.05        3.46      2.38 o 
  -1  20   5       25.03       23.17      2.45 o 
   0  20   5       16.33       19.30      3.92 o 
   1  20   5        5.69       10.58      2.07 o 
   2  20   5        1.82        1.06      2.49 o 
   3  20   5        9.97       15.71      3.99 o 
   4  20   5        3.04        2.13      3.33 o 
  -4  21   5        3.24        2.82      1.92 o 
  -3  21   5       61.30       52.71      2.59 o 
  -2  21   5       92.99       76.33      4.67 o 
  -1  21   5        6.85        9.25      2.17 o 
   0  21   5        1.26        1.16      2.37 o 
   1  21   5        4.47        6.29      3.37 o 
   2  21   5        0.99       -0.68      2.34 o 
   3  21   5       24.80       25.17      2.56 o 
  -3  22   5       39.92       35.63      2.08 o 
  -2  22   5       62.30       52.31      2.59 o 
  -1  22   5       24.95       27.09      2.18 o 
   0  22   5       12.81       11.82      3.96 o 
   1  22   5       14.37       10.07      2.59 o 
   2  22   5        2.45        4.58      3.01 o 
  -1  23   5       10.50        9.00      2.46 o 
   0  23   5        0.00        1.64      2.41 o 
  -8   0   6        1.89       -1.76      2.01 o 
  -6   0   6       35.93       34.53      5.41 o 
  -4   0   6       88.15       87.84      2.11 o 
  -2   0   6      585.84      576.94      6.23 o 
   0   0   6       40.39       50.08      3.44 o 
   2   0   6       14.13       13.88      3.44 o 
   4   0   6      126.44      123.96      4.56 o 
   6   0   6      110.43      126.80      4.95 o 
   8   0   6       27.69       33.39      4.56 o 
  -9   1   6       94.90       98.09      2.67 o 
  -8   1   6       15.80       15.18      1.30 o 
  -7   1   6      544.20      472.10      2.66 o 
  -6   1   6        1.51        1.73      1.28 o 
  -5   1   6       38.31       45.72      1.40 o 
  -4   1   6      102.94      111.22      2.11 o 
  -3   1   6      388.16      413.13      3.93 o 
  -2   1   6      103.78      121.04      2.32 o 
  -1   1   6      149.42      164.12      3.43 o 
   0   1   6      290.51      247.49      3.60 o 
   1   1   6        8.00       20.58      2.27 o 
   2   1   6      137.58      127.34      2.77 o 
   3   1   6      631.09      613.11      6.18 o 
   4   1   6       61.39       61.41      3.19 o 
   5   1   6      452.74      447.45      9.67 o 
   6   1   6       13.67       16.87      2.86 o 
   7   1   6       31.80       30.45      2.99 o 
   8   1   6        1.68        0.15      2.91 o 
  -9   2   6        8.28       10.17      1.49 o 
  -8   2   6        1.10        1.74      1.50 o 
  -7   2   6        3.27        6.49      1.53 o 
  -6   2   6      140.85      116.83      4.66 o 
  -5   2   6        1.07        1.10      1.24 o 
  -4   2   6      222.65      224.18      5.73 o 
  -3   2   6      420.39      410.37      2.93 o 
  -2   2   6     1405.76     1462.94      9.08 o 
  -1   2   6       26.63       29.75      2.21 o 
   0   2   6       82.19       91.28      2.78 o 
   1   2   6      157.51      161.39      5.66 o 
   2   2   6       12.54       10.60      2.16 o 
   3   2   6      317.70      308.72      4.15 o 
   4   2   6       76.05       67.67      3.10 o 
   5   2   6      317.04      289.32     11.24 o 
   6   2   6       98.10      107.56      3.54 o 
   7   2   6       19.60       18.44      2.95 o 
   8   2   6       16.55       19.82      2.98 o 
  -9   3   6       12.73       10.53      1.50 o 
  -8   3   6       56.97       52.60      1.73 o 
  -7   3   6       53.46       50.06      1.57 o 
  -6   3   6       54.38       45.87      1.44 o 
  -5   3   6        6.40        4.38      1.02 o 
  -4   3   6      802.02      778.15      7.24 o 
  -3   3   6       19.77       22.86      1.84 o 
  -2   3   6       63.77       58.27      2.32 o 
  -1   3   6       22.43       24.66      1.60 o 
   0   3   6      746.35      857.86      5.95 o 
   1   3   6       41.96       31.67      4.15 o 
   2   3   6      367.63      359.74      4.90 o 
   3   3   6       63.46       68.85      3.66 o 
   4   3   6       66.14       68.39      3.55 o 
   5   3   6        3.91        5.06      3.13 o 
   6   3   6      101.72      103.80      3.55 o 
   7   3   6       16.94       18.52      3.01 o 
   8   3   6       90.29       94.89      4.75 o 
  -9   4   6       10.90        8.48      1.47 o 
  -8   4   6       33.79       37.97      1.83 o 
  -7   4   6       46.51       38.66      1.41 o 
  -6   4   6        0.05       -0.55      1.40 o 
  -5   4   6        3.49        3.77      1.50 o 
  -4   4   6      202.46      192.19      4.24 o 
  -3   4   6       46.49       53.07      1.94 o 
  -2   4   6       56.09       66.88      1.94 o 
  -1   4   6       91.53      102.52      2.27 o 
   0   4   6       45.05       27.23      1.93 o 
   1   4   6      191.34      176.04      6.61 o 
   2   4   6       27.33       37.60      3.22 o 
   3   4   6       21.26       20.90      2.90 o 
   4   4   6       73.50       77.65      3.63 o 
   5   4   6      131.06      137.49      4.43 o 
   6   4   6      116.45      114.15      4.26 o 
   7   4   6        8.78       10.85      3.50 o 
   8   4   6       11.11       11.23      3.85 o 
  -9   5   6       11.96       12.97      1.68 o 
  -8   5   6       80.74       75.24      3.12 o 
  -7   5   6        8.97        6.33      1.29 o 
  -6   5   6        0.02        3.77      2.50 o 
  -5   5   6       18.26       11.91      1.59 o 
  -4   5   6      174.84      158.35      2.39 o 
  -3   5   6      185.59      195.59      6.33 o 
  -2   5   6      328.99      329.77      7.78 o 
  -1   5   6       72.09       72.53      2.09 o 
   0   5   6      572.70      531.34      8.17 o 
   1   5   6        3.88        5.03      4.02 o 
   2   5   6      114.75      126.01      3.77 o 
   3   5   6      307.09      325.06      5.19 o 
   4   5   6        0.10       -2.19      2.76 o 
   5   5   6       59.99       52.60      3.55 o 
   6   5   6      182.38      179.43      4.59 o 
   7   5   6       92.23      105.60      4.04 o 
   8   5   6      157.34      183.28      4.92 o 
  -9   6   6       32.83       31.96      1.96 o 
  -8   6   6       14.06       20.50      3.60 o 
  -7   6   6       24.85       23.99      1.75 o 
  -6   6   6        9.06        6.54      1.72 o 
  -5   6   6        0.97        0.86      1.64 o 
  -4   6   6      387.40      357.57      9.81 o 
  -3   6   6      657.35      614.04      4.05 o 
  -2   6   6       13.15       16.58      1.75 o 
  -1   6   6      402.86      442.21      9.60 o 
   0   6   6        0.05        1.27      2.47 o 
   1   6   6       35.11       40.19      5.33 o 
   2   6   6      152.28      154.56      4.10 o 
   3   6   6       79.69       85.22      3.77 o 
   4   6   6       32.48       34.04      3.06 o 
   5   6   6        0.71        0.55      2.84 o 
   6   6   6        3.03        5.33      3.25 o 
   7   6   6       13.89       13.74      3.55 o 
   8   6   6        7.20        4.54      3.39 o 
  -9   7   6      189.72      213.50      6.88 o 
  -8   7   6       31.03       34.07      2.56 o 
  -7   7   6       13.18       16.00      2.37 o 
  -6   7   6        2.54        3.88      1.69 o 
  -5   7   6        4.63        2.80      2.16 o 
  -4   7   6      654.14      618.68      3.34 o 
  -3   7   6      849.16      813.17      3.94 o 
  -2   7   6       19.79       19.77      1.70 o 
  -1   7   6       44.02       63.73      2.13 o 
   0   7   6      215.50      204.60      6.30 o 
   1   7   6        6.48        5.74      4.97 o 
   2   7   6       12.45       15.93      2.90 o 
   3   7   6        5.22        2.19      2.84 o 
   4   7   6        6.34        9.45      2.76 o 
   5   7   6       24.72       26.94      3.01 o 
   6   7   6      197.07      204.26      4.59 o 
   7   7   6       17.01       10.93      3.03 o 
  -8   8   6        0.56       -1.89      1.98 o 
  -7   8   6       12.06       15.10      1.71 o 
  -6   8   6        0.01       -1.15      1.70 o 
  -5   8   6        7.29        7.65      1.48 o 
  -4   8   6      156.51      177.43      2.33 o 
  -3   8   6      214.43      196.83      3.30 o 
  -2   8   6        1.65        0.58      1.63 o 
  -1   8   6     1512.25     1395.60     18.57 o 
   0   8   6        0.50        0.74      2.34 o 
   1   8   6       22.94       25.44      2.32 o 
   2   8   6       45.79       46.26      3.25 o 
   3   8   6       17.41       16.20      2.87 o 
   4   8   6       15.80       13.20      2.73 o 
   5   8   6        2.27        0.63      2.73 o 
   6   8   6       14.89       14.84      3.20 o 
   7   8   6       42.67       49.89      3.50 o 
  -8   9   6       20.94       21.99      1.93 o 
  -7   9   6        2.31        6.49      1.72 o 
  -6   9   6        7.62        9.79      2.43 o 
  -5   9   6      484.22      468.33      3.06 o 
  -4   9   6      396.79      378.49      6.91 o 
  -3   9   6      245.42      262.90      5.74 o 
  -2   9   6       91.19       92.87      2.05 o 
  -1   9   6      118.24      104.44      3.91 o 
   0   9   6       71.71       75.62      3.03 o 
   1   9   6        5.22        5.87      3.06 o 
   2   9   6        2.26        4.37      2.68 o 
   3   9   6        9.33       13.72      2.21 o 
   4   9   6       84.10       93.14      3.63 o 
   5   9   6        3.98        2.68      2.81 o 
   6   9   6      145.76      129.37      4.10 o 
   7   9   6       29.60       42.51      3.74 o 
  -8  10   6      177.52      182.91      2.63 o 
  -7  10   6       13.37       15.16      3.13 o 
  -6  10   6       47.08       51.78      1.62 o 
  -5  10   6       33.68       31.40      1.78 o 
  -4  10   6       97.81      105.27      1.87 o 
  -3  10   6        3.42        3.60      1.36 o 
  -2  10   6        5.51        6.36      1.44 o 
  -1  10   6       83.64       99.06      2.91 o 
   0  10   6       27.51       20.60      2.56 o 
   1  10   6        4.46        6.53      3.01 o 
   2  10   6        4.02        0.22      2.92 o 
   3  10   6        0.93        8.22      2.84 o 
   4  10   6       32.37       27.30      3.06 o 
   5  10   6       11.87       10.71      2.70 o 
   6  10   6       22.37       18.96      3.52 o 
   7  10   6        6.57       10.33      3.20 o 
  -8  11   6       69.23       81.00      4.00 o 
  -7  11   6        1.22        2.34      1.83 o 
  -6  11   6       38.66       40.80      1.73 o 
  -5  11   6       40.80       36.36      1.66 o 
  -4  11   6      203.16      196.02      2.81 o 
  -3  11   6        1.76        2.72      1.58 o 
  -2  11   6      199.40      212.34      5.31 o 
  -1  11   6       58.78       51.33      2.45 o 
   0  11   6        0.46        0.52      2.43 o 
   1  11   6        0.31        1.23      2.08 o 
   2  11   6      526.38      518.23      5.63 o 
   3  11   6        3.47        2.16      2.92 o 
   4  11   6      173.80      157.08      3.39 o 
   5  11   6       17.97       19.78      2.98 o 
   6  11   6       39.35       46.72      3.61 o 
   7  11   6       66.06       69.07      3.74 o 
  -8  12   6        1.40        2.35      2.07 o 
  -7  12   6       28.94       29.85      1.91 o 
  -6  12   6        0.94        0.07      1.50 o 
  -5  12   6       10.09       11.49      1.72 o 
  -4  12   6        3.17        3.47      1.61 o 
  -3  12   6       64.15       63.90      2.79 o 
  -2  12   6       72.61       82.28      3.86 o 
  -1  12   6        3.21        1.28      2.13 o 
   0  12   6       54.08       53.91      3.02 o 
   1  12   6      157.39      166.83      3.88 o 
   2  12   6      218.45      216.64      4.13 o 
   3  12   6       13.32       18.25      2.81 o 
   4  12   6       39.75       39.59      2.54 o 
   5  12   6       54.51       50.77      2.65 o 
   6  12   6       70.95       68.88      3.69 o 
  -7  13   6        2.47        8.20      3.74 o 
  -6  13   6      377.40      384.63      8.32 o 
  -5  13   6        6.81        7.21      1.71 o 
  -4  13   6        0.39        0.70      1.42 o 
  -3  13   6       43.16       37.65      1.71 o 
  -2  13   6       23.88       26.30      1.72 o 
  -1  13   6        9.46        9.41      2.08 o 
   0  13   6       41.90       34.97      2.91 o 
   1  13   6       29.62       28.04      2.80 o 
   2  13   6       61.62       76.31      3.50 o 
   3  13   6        0.19       -0.66      3.09 o 
   4  13   6       89.48       99.37      3.03 o 
   5  13   6        0.00        1.23      2.84 o 
   6  13   6        3.68        6.83      3.09 o 
  -7  14   6       47.22       42.74      1.72 o 
  -6  14   6       45.97       50.36      3.08 o 
  -5  14   6       37.05       41.34      1.82 o 
  -4  14   6        0.03        0.04      1.50 o 
  -3  14   6        0.35       -0.90      1.61 o 
  -2  14   6       96.22       92.12      3.18 o 
  -1  14   6        0.43        3.16      2.28 o 
   0  14   6       15.10       15.98      4.48 o 
   1  14   6      191.03      177.45      3.14 o 
   2  14   6        7.61        3.80      3.17 o 
   3  14   6       84.15       86.48      3.58 o 
   4  14   6       37.74       45.00      3.50 o 
   5  14   6       40.34       43.83      3.52 o 
   6  14   6       17.86       17.71      3.39 o 
  -7  15   6       19.64       24.47      3.89 o 
  -6  15   6      202.40      210.19      4.50 o 
  -5  15   6       12.10       13.03      2.66 o 
  -4  15   6       21.16       21.33      1.70 o 
  -3  15   6        0.81        2.46      1.68 o 
  -2  15   6       15.78       13.10      2.35 o 
  -1  15   6        3.52        3.01      2.39 o 
   0  15   6       31.47       26.33      2.32 o 
   1  15   6        0.34       -0.68      2.43 o 
   2  15   6        5.29        9.21      3.01 o 
   3  15   6        3.28        3.83      3.17 o 
   4  15   6        6.98        8.25      3.36 o 
   5  15   6        4.66        1.53      3.44 o 
   6  15   6        3.86        3.91      3.42 o 
  -6  16   6       67.42       72.61      3.32 o 
  -5  16   6        4.05        6.18      1.40 o 
  -4  16   6        3.92        5.55      1.53 o 
  -3  16   6        0.73        0.14      1.67 o 
  -2  16   6        7.91        8.63      2.43 o 
  -1  16   6        9.54       12.76      2.26 o 
   0  16   6       53.25       54.01      3.01 o 
   1  16   6       21.65       26.62      2.63 o 
   2  16   6       21.06       23.06      3.28 o 
   3  16   6       49.61       46.72      3.22 o 
   4  16   6       15.63       18.17      2.51 o 
   5  16   6        2.67        8.61      3.09 o 
  -6  17   6      104.23      113.27      3.94 o 
  -5  17   6       15.60       18.94      3.74 o 
  -4  17   6        7.09        9.83      1.58 o 
  -3  17   6       45.53       38.13      4.28 o 
  -2  17   6       19.83       18.97      2.30 o 
  -1  17   6        0.01        0.51      1.88 o 
   0  17   6        0.90        3.22      2.64 o 
   1  17   6       62.45       52.73      2.36 o 
   2  17   6        5.00        1.61      3.25 o 
   3  17   6        0.26        1.07      3.06 o 
   4  17   6       33.80       32.49      3.61 o 
   5  17   6       19.30       25.08      2.68 o 
  -5  18   6        0.04       -0.02      1.72 o 
  -4  18   6        0.45        0.67      1.88 o 
  -3  18   6       26.19       26.43      2.14 o 
  -2  18   6        0.02        0.67      2.13 o 
  -1  18   6       29.28       28.02      2.05 o 
   0  18   6        6.98        3.41      2.42 o 
   1  18   6        6.28        8.30      2.63 o 
   2  18   6        2.59        7.32      3.42 o 
   3  18   6        0.18       -3.25      3.25 o 
   4  18   6        5.04        3.80      2.62 o 
  -5  19   6        7.40        5.38      1.90 o 
  -4  19   6        0.00        2.01      2.00 o 
  -3  19   6       30.23       28.90      3.78 o 
  -2  19   6       22.13       22.38      2.19 o 
  -1  19   6        0.00       -2.03      2.03 o 
   0  19   6       53.48       57.46      2.62 o 
   1  19   6        0.74       -1.44      2.38 o 
   2  19   6       28.85       24.95      2.88 o 
   3  19   6        1.17        5.63      3.36 o 
  -4  20   6        5.55        1.56      1.98 o 
  -3  20   6        5.42        1.40      1.93 o 
  -2  20   6        0.43       -0.79      1.86 o 
  -1  20   6        8.67        9.13      2.32 o 
   0  20   6       11.19        9.86      2.32 o 
   1  20   6       20.39       25.04      2.94 o 
   2  20   6       27.32       26.37      2.76 o 
   3  20   6       31.91       38.66      3.72 o 
  -3  21   6       47.86       45.31      2.21 o 
  -2  21   6        2.69        3.63      2.03 o 
  -1  21   6        0.40       -0.32      2.38 o 
   0  21   6        9.95        6.96      2.34 o 
   1  21   6        0.85        2.55      2.50 o 
   2  21   6       13.12        7.46      2.43 o 
  -9   0   7       99.91       97.30      3.17 o 
  -7   0   7       21.03       25.92      5.93 o 
  -5   0   7       49.11       48.57      2.23 o 
  -3   0   7      246.83      228.70      3.65 o 
  -1   0   7       96.73       74.10      3.39 o 
   1   0   7      496.90      416.56      6.42 o 
   3   0   7      128.74      130.87      5.44 o 
   5   0   7      476.16      513.94      8.80 o 
   7   0   7        4.55        4.32      4.40 o 
  -9   1   7        4.08        4.47      1.46 o 
  -8   1   7       23.92       24.28      2.27 o 
  -7   1   7        2.32        2.12      1.51 o 
  -6   1   7       14.84       13.54      1.68 o 
  -5   1   7       57.65       53.75      1.55 o 
  -4   1   7       60.39       61.97      1.40 o 
  -3   1   7      831.63      824.45      5.34 o 
  -2   1   7      310.34      300.62      3.99 o 
  -1   1   7       61.95       67.33      2.66 o 
   0   1   7      155.46      158.17      2.95 o 
   1   1   7        5.50        1.50      2.04 o 
   2   1   7       28.70       20.25      1.71 o 
   3   1   7      211.72      209.03      3.52 o 
   4   1   7      436.84      438.16      5.69 o 
   5   1   7        0.00        0.52      2.82 o 
   6   1   7       92.71       95.53      3.81 o 
   7   1   7       11.49       13.08      3.08 o 
  -9   2   7        0.08        1.56      1.27 o 
  -8   2   7        1.17       -0.60      1.43 o 
  -7   2   7       10.11        8.97      1.21 o 
  -6   2   7        0.83       -0.50      1.28 o 
  -5   2   7        0.46       -0.45      1.69 o 
  -4   2   7      358.37      348.07      2.81 o 
  -3   2   7     1517.62     1515.33      5.38 o 
  -2   2   7        5.98        2.46      1.62 o 
  -1   2   7      227.16      228.67      3.25 o 
   0   2   7       16.41       18.62      2.04 o 
   1   2   7        8.78       14.05      2.09 o 
   2   2   7      631.35      625.88      7.57 o 
   3   2   7       43.26       39.23      2.72 o 
   4   2   7       17.59       16.77      2.60 o 
   5   2   7       39.24       39.44      3.00 o 
   6   2   7       49.05       52.19      3.79 o 
   7   2   7        0.77       -1.60      3.34 o 
  -9   3   7       48.56       51.27      1.68 o 
  -8   3   7       26.20       21.11      1.39 o 
  -7   3   7       32.65       29.14      2.45 o 
  -6   3   7       15.62       10.19      1.57 o 
  -5   3   7      251.09      240.83      2.34 o 
  -4   3   7        0.08        2.01      1.49 o 
  -3   3   7      708.62      708.09     11.80 o 
  -2   3   7      165.58      162.42      2.24 o 
  -1   3   7      317.29      302.34      3.61 o 
   0   3   7       74.93       57.92      2.51 o 
   1   3   7        0.66        1.10      2.27 o 
   2   3   7        1.07        0.71      2.27 o 
   3   3   7      623.11      622.33      7.10 o 
   4   3   7       13.78       14.37      3.14 o 
   5   3   7        0.17        0.11      3.55 o 
   6   3   7       17.54       16.34      3.52 o 
   7   3   7      155.27      161.97      5.14 o 
  -8   4   7        0.55       -1.18      1.45 o 
  -7   4   7       58.45       59.75      1.67 o 
  -6   4   7        0.10        2.81      1.76 o 
  -5   4   7        0.19        1.09      2.29 o 
  -4   4   7      452.88      448.42      2.92 o 
  -3   4   7      228.55      232.74      5.94 o 
  -2   4   7      353.77      346.19      2.87 o 
  -1   4   7      359.64      333.38      3.72 o 
   0   4   7       37.59       31.62      2.03 o 
   1   4   7        1.36        2.24      3.36 o 
   2   4   7      679.77      605.58      9.00 o 
   3   4   7        4.88        9.67      3.39 o 
   4   4   7      211.32      220.57      5.25 o 
   5   4   7        0.36        1.61      3.50 o 
   6   4   7       44.18       46.53      3.93 o 
   7   4   7        6.66        4.40      3.69 o 
  -8   5   7       70.20       68.68      3.75 o 
  -7   5   7        4.71        1.29      2.37 o 
  -6   5   7        7.82       14.45      3.89 o 
  -5   5   7      163.67      139.46      3.11 o 
  -4   5   7      391.52      395.70      2.95 o 
  -3   5   7        5.87        4.46      1.75 o 
  -2   5   7      105.82      100.96      2.31 o 
  -1   5   7      767.41      757.08      4.38 o 
   0   5   7      291.76      277.76      6.08 o 
   1   5   7        5.99        8.66      3.72 o 
   2   5   7        2.80        7.35      3.03 o 
   3   5   7      181.69      192.79      4.34 o 
   4   5   7      232.93      231.45      5.14 o 
   5   5   7      107.24      105.38      4.10 o 
   6   5   7       24.84       26.50      3.77 o 
   7   5   7       81.28       83.03      4.23 o 
  -8   6   7       12.16       15.09      2.05 o 
  -7   6   7      137.69      137.91      5.18 o 
  -6   6   7        0.40        0.79      1.59 o 
  -5   6   7       27.56       18.74      1.58 o 
  -4   6   7      533.45      514.58      5.90 o 
  -3   6   7       15.48       14.88      1.51 o 
  -2   6   7       43.25       40.92      1.88 o 
  -1   6   7      739.28      741.06      8.39 o 
   0   6   7      185.58      181.64      6.19 o 
   1   6   7       62.53       54.81      5.74 o 
   2   6   7       10.18       13.22      2.21 o 
   3   6   7        2.03        2.90      2.95 o 
   4   6   7      194.00      194.70      4.48 o 
   5   6   7       25.13       24.07      3.33 o 
   6   6   7       21.09       16.50      3.42 o 
   7   6   7      106.92      117.92      4.62 o 
  -8   7   7       13.00       16.65      1.88 o 
  -7   7   7        2.31        1.83      1.57 o 
  -6   7   7        1.54        0.25      1.59 o 
  -5   7   7       68.45       64.49      1.51 o 
  -4   7   7       68.58       72.55      1.83 o 
  -3   7   7      215.94      225.66      2.69 o 
  -2   7   7        0.12        1.03      1.67 o 
  -1   7   7       39.48       60.39      2.07 o 
   0   7   7      120.31      127.08      5.00 o 
   1   7   7        4.85        7.84      5.30 o 
   2   7   7       13.27       15.66      2.92 o 
   3   7   7       78.20       77.84      3.61 o 
   4   7   7       40.49       33.44      3.22 o 
   5   7   7      126.20      134.54      4.26 o 
   6   7   7      103.44       93.99      3.88 o 
   7   7   7       34.87       30.74      3.83 o 
  -8   8   7       37.66       35.80      1.80 o 
  -7   8   7        2.59        1.18      1.93 o 
  -6   8   7       18.52       19.14      1.60 o 
  -5   8   7       45.14       42.08      1.97 o 
  -4   8   7        4.12        1.70      1.57 o 
  -3   8   7      244.85      229.20      9.45 o 
  -2   8   7       49.31       56.82      1.98 o 
  -1   8   7        7.60        9.06      1.79 o 
   0   8   7      313.59      298.67      6.22 o 
   1   8   7       61.12       52.38      3.14 o 
   2   8   7       20.20       19.48      2.90 o 
   3   8   7       33.02       26.91      3.17 o 
   4   8   7       77.83       84.54      3.74 o 
   5   8   7       42.37       40.87      3.28 o 
   6   8   7       80.22       84.70      3.74 o 
   7   8   7       17.58       16.75      3.39 o 
  -8   9   7        0.00        2.01      1.67 o 
  -7   9   7       37.68       40.11      1.75 o 
  -6   9   7       23.68       29.99      2.51 o 
  -5   9   7      284.79      273.61      2.92 o 
  -4   9   7       11.88        5.09      1.58 o 
  -3   9   7      160.05      158.71      3.02 o 
  -2   9   7        3.72        3.63      1.68 o 
  -1   9   7       65.89       60.14      3.41 o 
   0   9   7       15.94       19.07      2.87 o 
   1   9   7        3.33        0.46      2.95 o 
   2   9   7        8.61        7.79      2.98 o 
   3   9   7      131.93      130.85      4.07 o 
   4   9   7        3.57        4.86      3.01 o 
   5   9   7      110.37      124.56      4.21 o 
   6   9   7       50.37       51.26      3.61 o 
  -8  10   7       27.14       27.52      2.07 o 
  -7  10   7        0.11       -1.12      1.73 o 
  -6  10   7        4.37        3.51      1.80 o 
  -5  10   7       49.81       50.87      2.13 o 
  -4  10   7       91.47       79.58      1.99 o 
  -3  10   7      213.02      207.88      2.48 o 
  -2  10   7      225.03      225.27      3.32 o 
  -1  10   7      237.50      209.57      4.70 o 
   0  10   7      486.31      438.13      8.67 o 
   1  10   7       21.75       14.45      2.90 o 
   2  10   7       90.39       94.67      3.47 o 
   3  10   7      156.46      160.08      4.02 o 
   4  10   7        1.03        1.86      2.90 o 
   5  10   7        0.82        0.93      3.28 o 
   6  10   7       74.95       88.99      4.18 o 
  -7  11   7       13.06       15.88      1.72 o 
  -6  11   7       73.15       78.47      2.38 o 
  -5  11   7       94.06       90.50      2.07 o 
  -4  11   7       10.07       10.96      1.65 o 
  -3  11   7        0.57        0.73      1.52 o 
  -2  11   7       55.74       51.53      2.71 o 
  -1  11   7       49.03       32.85      2.42 o 
   0  11   7      208.32      177.36      4.21 o 
   1  11   7        1.08       -0.46      2.27 o 
   2  11   7       79.47       83.36      3.36 o 
   3  11   7        0.02        1.17      2.81 o 
   4  11   7        8.48        7.65      2.87 o 
   5  11   7       49.30       55.57      3.80 o 
   6  11   7       31.51       31.34      3.28 o 
  -7  12   7       52.93       59.02      2.05 o 
  -6  12   7        0.03        0.98      1.54 o 
  -5  12   7       10.34       14.14      1.59 o 
  -4  12   7       20.08       23.19      1.51 o 
  -3  12   7       60.54       53.67      1.99 o 
  -2  12   7      129.57      119.60      2.37 o 
  -1  12   7      122.64      114.67      3.14 o 
   0  12   7        2.06        1.27      2.76 o 
   1  12   7        2.92        8.74      2.92 o 
   2  12   7        0.42       -0.87      2.73 o 
   3  12   7       15.95       11.53      2.95 o 
   4  12   7        0.01       -1.17      2.92 o 
   5  12   7       27.38       28.85      3.36 o 
   6  12   7       16.34       14.26      3.17 o 
  -7  13   7       91.59       98.92      3.02 o 
  -6  13   7       48.64       50.66      4.64 o 
  -5  13   7        1.66        0.62      1.54 o 
  -4  13   7       25.26       27.83      1.55 o 
  -3  13   7        1.96        2.30      1.71 o 
  -2  13   7        0.12       -1.13      1.72 o 
  -1  13   7        9.64       13.21      2.34 o 
   0  13   7      215.53      190.67      4.17 o 
   1  13   7        6.71        6.26      3.42 o 
   2  13   7       45.60       39.56      2.54 o 
   3  13   7        2.00        1.61      3.14 o 
   4  13   7        0.19        2.08      2.81 o 
   5  13   7        8.12       10.87      3.06 o 
  -6  14   7       20.21       19.75      1.82 o 
  -5  14   7       11.31       13.06      1.55 o 
  -4  14   7        4.06        1.42      1.53 o 
  -3  14   7        8.42        6.27      1.58 o 
  -2  14   7        8.79        8.65      1.79 o 
  -1  14   7       10.50        8.63      2.42 o 
   0  14   7       18.24       17.19      1.99 o 
   1  14   7        8.31        7.38      3.06 o 
   2  14   7       36.90       48.31      2.68 o 
   3  14   7       15.50       17.30      3.06 o 
   4  14   7       18.30       20.49      3.17 o 
   5  14   7       12.66       11.64      3.09 o 
  -6  15   7        7.26       13.39      2.05 o 
  -5  15   7        2.51        1.70      1.45 o 
  -4  15   7        7.09        1.28      1.72 o 
  -3  15   7        0.29       -1.63      1.63 o 
  -2  15   7       48.92       52.89      2.04 o 
  -1  15   7        7.81        5.33      2.41 o 
   0  15   7        2.89        0.80      2.39 o 
   1  15   7      240.04      239.17      3.78 o 
   2  15   7        0.96       -0.96      2.87 o 
   3  15   7        4.24        4.37      3.01 o 
   4  15   7        8.09       10.74      2.54 o 
   5  15   7        1.59        2.30      3.03 o 
  -6  16   7       11.77       18.68      2.04 o 
  -5  16   7       15.07       15.58      1.64 o 
  -4  16   7        0.33       -0.30      1.77 o 
  -3  16   7        2.48        6.74      3.67 o 
  -2  16   7        0.62       -1.59      1.59 o 
  -1  16   7        8.34        6.84      2.48 o 
   0  16   7       26.59       27.47      2.48 o 
   1  16   7       14.14       12.07      2.90 o 
   2  16   7        1.63        1.94      2.81 o 
   3  16   7        7.00        8.42      3.28 o 
   4  16   7        6.03        2.92      3.36 o 
  -5  17   7        0.74        1.17      2.39 o 
  -4  17   7        0.45        0.11      1.65 o 
  -3  17   7       23.40       20.15      2.10 o 
  -2  17   7        5.04        3.07      1.85 o 
  -1  17   7       18.85       17.77      2.01 o 
   0  17   7        0.90        1.52      2.33 o 
   1  17   7       17.21       11.81      2.87 o 
   2  17   7        1.12        1.86      2.51 o 
   3  17   7        3.66       11.37      3.31 o 
   4  17   7        0.94        2.60      3.09 o 
  -4  18   7       21.86       24.85      1.96 o 
  -3  18   7        0.02        0.18      1.57 o 
  -2  18   7        6.75        7.12      1.89 o 
  -1  18   7        0.20       -0.49      2.88 o 
   0  18   7        9.80       12.08      2.52 o 
   1  18   7        1.22        1.90      2.19 o 
   2  18   7       13.07       16.58      2.60 o 
   3  18   7        0.00       -0.85      3.01 o 
  -3  19   7        9.81        9.73      1.93 o 
  -2  19   7        2.68        4.50      1.83 o 
  -1  19   7       18.22       22.57      2.45 o 
   0  19   7        5.67        6.60      2.41 o 
   1  19   7       70.59       61.62      3.37 o 
   2  19   7       16.17       15.46      2.73 o 
  -2  20   7        1.72       -0.41      1.67 o 
  -1  20   7        9.92        9.41      2.51 o 
   0  20   7        0.62        0.01      2.50 o 
   1  20   7       11.45        7.85      2.96 o 
  -8   0   8       22.25       20.38      2.35 o 
  -6   0   8        0.03        1.22      1.85 o 
  -4   0   8      417.42      433.89      5.96 o 
  -2   0   8      586.06      520.44      6.01 o 
   0   0   8       67.99       62.38      3.36 o 
   2   0   8      151.18      123.59      4.04 o 
   4   0   8        2.09        5.87      2.80 o 
   6   0   8       15.96       25.82      4.89 o 
  -8   1   8        0.04        0.65      1.46 o 
  -7   1   8       19.98       17.00      1.45 o 
  -6   1   8        3.20        5.68      1.54 o 
  -5   1   8       78.04       72.45      1.63 o 
  -4   1   8      156.19      163.45      3.70 o 
  -3   1   8        0.88        0.39      2.08 o 
  -2   1   8      143.96      170.23      3.05 o 
  -1   1   8      132.22      132.67      4.21 o 
   0   1   8        0.98        2.11      1.96 o 
   1   1   8       12.84       13.07      2.06 o 
   2   1   8       88.36       96.84      2.17 o 
   3   1   8      120.24      113.62      2.61 o 
   4   1   8        0.76        1.08      2.29 o 
   5   1   8        6.96        9.37      2.89 o 
   6   1   8        3.01        1.88      3.17 o 
   7   1   8      120.17      119.29      6.26 o 
  -8   2   8        0.79       -0.63      2.12 o 
  -7   2   8        3.39        5.21      1.50 o 
  -6   2   8        2.71        2.09      1.55 o 
  -5   2   8       47.46       45.75      1.72 o 
  -4   2   8      212.03      206.81      3.87 o 
  -3   2   8        6.51        8.68      1.51 o 
  -2   2   8      780.97      776.99      7.60 o 
  -1   2   8      120.94      121.10      2.82 o 
   0   2   8       81.46       87.01      2.79 o 
   1   2   8        8.93       14.48      3.02 o 
   2   2   8      131.24      125.18      2.46 o 
   3   2   8      376.19      370.24      6.27 o 
   4   2   8        1.57        1.53      3.42 o 
   5   2   8        5.35        5.49      3.69 o 
   6   2   8        0.01       -0.46      3.96 o 
  -8   3   8       14.13       15.92      1.83 o 
  -7   3   8        0.03        0.55      1.45 o 
  -6   3   8       13.86       11.14      2.95 o 
  -5   3   8       18.52       21.83      2.54 o 
  -4   3   8      536.03      529.27      5.60 o 
  -3   3   8       70.46       73.38      1.71 o 
  -2   3   8        7.44        7.84      2.11 o 
  -1   3   8       33.95       25.04      2.12 o 
   0   3   8       62.45       70.90      2.67 o 
   1   3   8      220.78      201.93      5.42 o 
   2   3   8       13.66       20.15      1.93 o 
   3   3   8      180.66      169.32      5.11 o 
   4   3   8       24.29       20.57      3.66 o 
   5   3   8       71.92       75.36      4.59 o 
   6   3   8       15.35       14.45      4.04 o 
  -8   4   8       37.76       33.90      2.88 o 
  -7   4   8       58.25       59.14      2.29 o 
  -6   4   8       12.56       15.56      1.69 o 
  -5   4   8        2.79        2.80      1.71 o 
  -4   4   8        2.98        1.95      1.67 o 
  -3   4   8       16.85       19.52      2.57 o 
  -2   4   8        1.21        1.98      1.60 o 
  -1   4   8      302.61      278.68      3.41 o 
   0   4   8       93.03      103.63      2.71 o 
   1   4   8      182.56      155.76      9.22 o 
   2   4   8        2.22        4.67      2.31 o 
   3   4   8      321.93      300.68      5.90 o 
   4   4   8        1.27       -0.71      3.09 o 
   5   4   8        1.76       -0.11      3.55 o 
   6   4   8       46.82       43.74      3.77 o 
  -8   5   8       22.84       27.82      3.07 o 
  -7   5   8        8.61       14.24      1.48 o 
  -6   5   8      123.53      119.04      5.01 o 
  -5   5   8       76.20       74.28      2.46 o 
  -4   5   8        1.03       -0.49      1.91 o 
  -3   5   8        0.71        1.00      1.72 o 
  -2   5   8       39.61       41.51      1.65 o 
  -1   5   8       49.84       56.40      2.35 o 
   0   5   8        7.27        2.34      1.86 o 
   1   5   8        0.40       -1.32      2.60 o 
   2   5   8       37.48       28.33      3.11 o 
   3   5   8       90.70       93.31      4.18 o 
   4   5   8        3.24        4.78      3.52 o 
   5   5   8        0.45        2.92      3.25 o 
   6   5   8        1.17        2.49      3.50 o 
  -8   6   8        7.64        7.76      1.75 o 
  -7   6   8       41.86       42.59      1.62 o 
  -6   6   8       31.69       29.12      1.80 o 
  -5   6   8       31.04       24.35      1.49 o 
  -4   6   8       25.42       26.33      1.80 o 
  -3   6   8       60.00       54.22      2.32 o 
  -2   6   8        7.06        5.27      1.67 o 
  -1   6   8      446.57      426.71      7.39 o 
   0   6   8       36.45       21.93      2.36 o 
   1   6   8      601.95      564.51     11.83 o 
   2   6   8        6.42        0.98      2.84 o 
   3   6   8       12.79       12.19      3.44 o 
   4   6   8       44.86       51.39      3.58 o 
   5   6   8        0.24        0.44      3.20 o 
   6   6   8        8.49        9.97      3.80 o 
  -8   7   8        0.59        2.84      1.79 o 
  -7   7   8       76.68       89.31      2.23 o 
  -6   7   8       94.66       89.48      4.90 o 
  -5   7   8       27.42       26.49      1.60 o 
  -4   7   8      171.82      172.26      3.46 o 
  -3   7   8       67.74       63.86      3.90 o 
  -2   7   8        2.95        1.28      1.66 o 
  -1   7   8       23.60       29.51      1.93 o 
   0   7   8      131.16      108.73      2.97 o 
   1   7   8       67.86       77.68      7.95 o 
   2   7   8      129.75      120.41      3.74 o 
   3   7   8      196.29      210.71      4.67 o 
   4   7   8       48.04       46.78      3.44 o 
   5   7   8        0.83       -1.58      2.87 o 
   6   7   8        5.78        4.02      3.20 o 
  -7   8   8       12.40       10.36      1.85 o 
  -6   8   8       20.98       21.60      1.78 o 
  -5   8   8      139.38      135.76      2.26 o 
  -4   8   8       82.96       69.43      4.63 o 
  -3   8   8       84.44       82.75      2.48 o 
  -2   8   8        0.02        3.13      2.02 o 
  -1   8   8       11.95       11.53      1.83 o 
   0   8   8        0.00        0.30      2.23 o 
   1   8   8      358.69      338.58      4.48 o 
   2   8   8       27.40       22.32      3.11 o 
   3   8   8        3.18        5.52      3.22 o 
   4   8   8       26.42       26.31      3.20 o 
   5   8   8        6.16        1.39      2.81 o 
   6   8   8        0.13        1.75      3.52 o 
  -7   9   8        0.09        3.02      1.66 o 
  -6   9   8        1.79       -0.14      1.55 o 
  -5   9   8       14.99       16.81      2.03 o 
  -4   9   8        1.66        1.73      1.60 o 
  -3   9   8        2.70        1.41      1.79 o 
  -2   9   8       39.45       37.63      1.92 o 
  -1   9   8       11.34        7.41      1.63 o 
   0   9   8       22.04       18.94      2.43 o 
   1   9   8      274.08      270.66      4.51 o 
   2   9   8      132.54      131.91      3.22 o 
   3   9   8      192.11      170.98      4.37 o 
   4   9   8       51.71       53.17      3.63 o 
   5   9   8       11.55        8.96      3.09 o 
   6   9   8       19.58       25.14      3.50 o 
  -7  10   8       11.60       15.70      1.70 o 
  -6  10   8       42.44       49.92      2.19 o 
  -5  10   8      183.88      184.69      3.96 o 
  -4  10   8       27.05       32.97      1.85 o 
  -3  10   8       17.51       20.34      2.09 o 
  -2  10   8       47.99       47.52      2.03 o 
  -1  10   8      315.19      304.72      9.18 o 
   0  10   8       32.74       27.60      4.23 o 
   1  10   8       75.65       85.98      3.50 o 
   2  10   8        1.28        2.19      3.03 o 
   3  10   8        6.22        6.04      3.03 o 
   4  10   8       20.88       20.33      3.74 o 
   5  10   8        6.17        4.18      3.39 o 
  -7  11   8        0.18       -1.61      1.90 o 
  -6  11   8       27.27       32.98      3.26 o 
  -5  11   8        7.79       10.50      3.14 o 
  -4  11   8        1.45        7.26      1.89 o 
  -3  11   8        6.46        5.09      1.88 o 
  -2  11   8        0.00       -1.13      1.63 o 
  -1  11   8        4.14        3.17      1.99 o 
   0  11   8       20.37       20.05      4.45 o 
   1  11   8      169.46      166.89      4.13 o 
   2  11   8        1.49        2.02      3.06 o 
   3  11   8        0.81       -1.48      2.76 o 
   4  11   8      116.03      121.53      4.21 o 
   5  11   8       54.49       60.87      3.83 o 
  -6  12   8       18.76       19.72      1.55 o 
  -5  12   8        3.93       -0.22      1.74 o 
  -4  12   8      111.08      112.27      4.74 o 
  -3  12   8       65.14       62.33      2.09 o 
  -2  12   8       29.08       31.35      2.13 o 
  -1  12   8       85.57       80.28      3.47 o 
   0  12   8        7.44        6.33      2.86 o 
   1  12   8       30.48       31.56      3.44 o 
   2  12   8        1.83        3.69      3.17 o 
   3  12   8        3.12        4.70      2.90 o 
   4  12   8       31.13       40.96      3.52 o 
   5  12   8       11.10       11.72      3.39 o 
  -6  13   8        0.02       -1.48      1.48 o 
  -5  13   8        0.40       -1.76      1.76 o 
  -4  13   8       11.00       10.18      2.36 o 
  -3  13   8        0.59       -0.26      1.77 o 
  -2  13   8       10.50       14.10      1.59 o 
  -1  13   8        6.86       15.00      3.80 o 
   0  13   8       81.59       70.07      2.38 o 
   1  13   8       34.00       30.33      3.28 o 
   2  13   8       30.66       22.65      3.06 o 
   3  13   8        1.63        1.37      2.98 o 
   4  13   8       67.17       71.15      3.69 o 
  -6  14   8        8.83        8.72      1.48 o 
  -5  14   8       47.36       47.39      2.03 o 
  -4  14   8       22.68       22.55      2.32 o 
  -3  14   8      163.56      172.17      2.55 o 
  -2  14   8       56.91       54.41      1.93 o 
  -1  14   8       10.08       11.49      1.84 o 
   0  14   8        0.02       -0.61      2.43 o 
   1  14   8       33.24       35.14      2.68 o 
   2  14   8       12.59       12.90      2.51 o 
   3  14   8       18.41       21.17      3.09 o 
   4  14   8       12.75       16.61      3.50 o 
  -5  15   8       21.03       24.38      1.96 o 
  -4  15   8        1.34        1.52      1.77 o 
  -3  15   8        4.02        0.45      1.80 o 
  -2  15   8       15.05       18.97      2.02 o 
  -1  15   8       35.44       33.65      2.22 o 
   0  15   8        0.07       -0.28      2.01 o 
   1  15   8        0.02       -2.76      3.22 o 
   2  15   8      111.02      121.64      3.39 o 
   3  15   8        6.57       13.33      3.20 o 
   4  15   8       41.00       55.87      3.01 o 
  -4  16   8        2.51        3.05      1.84 o 
  -3  16   8       84.02       82.81      2.32 o 
  -2  16   8       37.69       32.50      1.91 o 
  -1  16   8        0.54       -0.80      1.93 o 
   0  16   8        0.66       -2.27      2.57 o 
   1  16   8       25.55       26.53      3.50 o 
   2  16   8        0.99        1.78      2.51 o 
   3  16   8       33.17       33.85      3.52 o 
  -4  17   8        0.12       -1.64      1.64 o 
  -3  17   8       18.12       18.10      2.49 o 
  -2  17   8        5.87        0.66      2.04 o 
  -1  17   8       40.05       43.98      2.82 o 
   0  17   8        0.34        0.20      2.14 o 
   1  17   8       29.21       28.80      3.22 o 
   2  17   8       22.83       18.33      2.54 o 
  -3  18   8       32.32       29.79      2.09 o 
  -2  18   8       20.34       20.55      2.10 o 
  -1  18   8        4.79        3.60      2.63 o 
   0  18   8        0.00        0.39      2.70 o 
   1  18   8        0.07        3.93      2.40 o 
  -7   0   9       43.02       45.03      2.24 o 
  -5   0   9      218.45      219.45      4.59 o 
  -3   0   9        7.89        9.43      3.14 o 
  -1   0   9       17.61       12.68      2.81 o 
   1   0   9      188.66      201.04      4.97 o 
   3   0   9       20.96       17.79      3.04 o 
   5   0   9      154.89      153.12      6.39 o 
  -7   1   9       48.61       51.44      1.60 o 
  -6   1   9       17.72       18.42      1.54 o 
  -5   1   9        0.05        2.51      1.51 o 
  -4   1   9      285.24      280.89      3.04 o 
  -3   1   9      170.63      179.30      2.66 o 
  -2   1   9      103.72      105.17      2.33 o 
  -1   1   9       30.05       30.47      2.09 o 
   0   1   9      186.40      177.64      4.47 o 
   1   1   9        5.18        4.03      2.21 o 
   2   1   9       43.78       33.04      1.87 o 
   3   1   9        3.54        2.30      1.97 o 
   4   1   9       61.50       59.07      2.69 o 
   5   1   9       15.30       18.34      3.16 o 
   6   1   9        4.21        3.37      3.37 o 
  -7   2   9       21.35       25.00      1.85 o 
  -6   2   9       48.29       49.25      1.85 o 
  -5   2   9       64.73       75.11      1.99 o 
  -4   2   9      101.30       99.33      2.03 o 
  -3   2   9       67.97       68.46      2.87 o 
  -2   2   9      368.43      374.42      7.83 o 
  -1   2   9        4.75        3.20      1.97 o 
   0   2   9       19.80       20.95      2.28 o 
   1   2   9       22.38       21.73      2.60 o 
   2   2   9       55.97       47.22      1.99 o 
   3   2   9        2.81        2.59      1.97 o 
   4   2   9        1.63        1.79      2.57 o 
   5   2   9       11.47        9.89      2.72 o 
   6   2   9       12.12       10.60      4.67 o 
  -7   3   9       49.76       47.82      2.00 o 
  -6   3   9       14.79       17.99      1.64 o 
  -5   3   9        5.26       10.04      1.61 o 
  -4   3   9       44.53       52.67      3.38 o 
  -3   3   9      444.19      480.35      5.49 o 
  -2   3   9       16.87       20.51      2.23 o 
  -1   3   9       45.28       37.08      2.22 o 
   0   3   9        6.61        5.55      2.01 o 
   1   3   9       15.46       17.82      2.62 o 
   2   3   9       21.78       23.82      1.97 o 
   3   3   9        7.01        6.12      2.27 o 
   4   3   9        3.45        5.14      2.55 o 
   5   3   9       89.37       81.80      5.05 o 
  -7   4   9       21.23       23.02      3.44 o 
  -6   4   9       40.48       44.37      2.02 o 
  -5   4   9        5.76        5.42      1.82 o 
  -4   4   9       12.17       10.80      1.74 o 
  -3   4   9        0.01       -0.62      1.67 o 
  -2   4   9      179.80      172.31      2.96 o 
  -1   4   9       80.09       76.07      3.05 o 
   0   4   9        0.51        1.43      1.95 o 
   1   4   9       74.06       68.36      3.03 o 
   2   4   9       29.02       22.78      2.34 o 
   3   4   9        0.18       -2.30      2.30 o 
   4   4   9       11.31       10.82      3.44 o 
   5   4   9       36.18       40.57      4.18 o 
  -7   5   9        7.45        6.49      1.90 o 
  -6   5   9        5.74        5.63      1.65 o 
  -5   5   9      186.16      193.78      4.18 o 
  -4   5   9       87.65       83.18      1.97 o 
  -3   5   9       11.22        9.46      1.59 o 
  -2   5   9       26.85       29.90      2.03 o 
  -1   5   9       27.89       33.41      2.14 o 
   0   5   9      121.33      124.33      4.55 o 
   1   5   9       40.89       47.31      2.61 o 
   2   5   9        0.16       -1.06      2.39 o 
   3   5   9        3.66        0.87      3.61 o 
   4   5   9       15.99       18.85      3.66 o 
   5   5   9       37.33       30.08      3.88 o 
  -7   6   9       21.16       18.64      1.86 o 
  -6   6   9       43.15       41.08      1.95 o 
  -5   6   9      103.68      108.36      3.17 o 
  -4   6   9        0.42       -0.07      1.56 o 
  -3   6   9        4.06        3.60      1.73 o 
  -2   6   9      186.88      190.89      3.11 o 
  -1   6   9      323.51      332.94      3.87 o 
   0   6   9      172.80      186.02      3.38 o 
   1   6   9       75.67       67.57      2.29 o 
   2   6   9      239.84      230.23      3.45 o 
   3   6   9       21.83       20.00      3.42 o 
   4   6   9        3.41        3.61      3.44 o 
   5   6   9       72.93       83.72      4.21 o 
  -7   7   9       72.34       81.40      3.82 o 
  -6   7   9        7.98        7.52      1.91 o 
  -5   7   9      205.53      218.66      7.62 o 
  -4   7   9       60.63       64.85      3.08 o 
  -3   7   9        5.48        6.00      2.37 o 
  -2   7   9        1.03        2.55      1.91 o 
  -1   7   9      179.03      182.38      7.70 o 
   0   7   9       40.33       35.39      2.81 o 
   1   7   9        3.32        2.70      2.20 o 
   2   7   9       79.32       81.86      3.77 o 
   3   7   9        1.88        7.38      3.11 o 
   4   7   9      118.54      126.20      4.26 o 
   5   7   9        4.95        2.81      3.39 o 
  -6   8   9        2.10        3.24      1.55 o 
  -5   8   9        0.00       -0.18      1.66 o 
  -4   8   9       22.42       22.89      1.55 o 
  -3   8   9       10.16       14.42      1.87 o 
  -2   8   9       23.19       22.53      2.08 o 
  -1   8   9       33.43       29.79      2.35 o 
   0   8   9      233.10      246.08      4.04 o 
   1   8   9       17.09       22.17      4.34 o 
   2   8   9      178.50      180.96      4.37 o 
   3   8   9       41.01       50.55      4.02 o 
   4   8   9       16.23       18.88      3.47 o 
   5   8   9       46.26       36.64      3.83 o 
  -6   9   9        2.80        2.27      1.84 o 
  -5   9   9        0.47        0.85      1.79 o 
  -4   9   9        6.68        9.35      1.73 o 
  -3   9   9        1.89        1.40      1.72 o 
  -2   9   9        0.63        3.30      2.56 o 
  -1   9   9      159.81      151.62      4.85 o 
   0   9   9      221.85      234.13      3.44 o 
   1   9   9       95.05       88.90      2.50 o 
   2   9   9       15.72       22.24      3.17 o 
   3   9   9        9.16       15.55      3.42 o 
   4   9   9       72.03       86.37      4.02 o 
  -6  10   9       19.40       19.39      2.37 o 
  -5  10   9        0.02       -1.69      1.69 o 
  -4  10   9        9.34        7.72      1.89 o 
  -3  10   9        0.07        1.40      3.42 o 
  -2  10   9        0.05        0.08      2.02 o 
  -1  10   9      114.03      118.79      6.46 o 
   0  10   9      204.98      194.54      3.74 o 
   1  10   9       45.94       49.26      3.44 o 
   2  10   9        1.07       -0.66      3.28 o 
   3  10   9      123.77      126.42      4.07 o 
   4  10   9       13.60       20.49      3.28 o 
  -6  11   9       15.86       20.38      2.00 o 
  -5  11   9       10.22        7.09      1.86 o 
  -4  11   9        0.10       -1.42      2.03 o 
  -3  11   9       28.10       28.01      1.96 o 
  -2  11   9        3.94        1.58      1.76 o 
  -1  11   9        8.17        7.74      3.14 o 
   0  11   9       32.56       37.09      2.81 o 
   1  11   9      317.22      324.95      4.97 o 
   2  11   9       42.48       47.21      3.58 o 
   3  11   9       87.90       99.89      4.21 o 
   4  11   9        0.05       -1.50      2.98 o 
  -5  12   9       16.63       18.00      2.28 o 
  -4  12   9       77.73       71.55      2.64 o 
  -3  12   9        1.45        1.77      1.87 o 
  -2  12   9        3.91        3.95      1.88 o 
  -1  12   9       27.63       25.93      2.81 o 
   0  12   9        0.04       -1.24      2.63 o 
   1  12   9      140.52      143.12      4.07 o 
   2  12   9       33.06       32.24      2.62 o 
   3  12   9        0.30        1.17      3.09 o 
   4  12   9        0.26        0.96      3.17 o 
  -5  13   9       16.56       21.27      2.01 o 
  -4  13   9       49.51       48.39      3.47 o 
  -3  13   9        7.14       12.22      1.92 o 
  -2  13   9       15.53       18.14      1.97 o 
  -1  13   9        0.00       -1.84      2.06 o 
   0  13   9       12.79       17.99      2.03 o 
   1  13   9      254.59      238.09      4.73 o 
   2  13   9       99.17       89.26      3.69 o 
   3  13   9       90.12       81.97      3.74 o 
  -4  14   9        0.80        1.15      2.13 o 
  -3  14   9        2.08        0.03      1.93 o 
  -2  14   9      111.38      117.92      3.64 o 
  -1  14   9        3.02        2.96      2.02 o 
   0  14   9       15.47       17.13      2.10 o 
   1  14   9       35.57       28.72      3.36 o 
   2  14   9       82.86       83.83      4.04 o 
   3  14   9       32.08       31.01      3.36 o 
  -4  15   9       17.28       16.90      2.20 o 
  -3  15   9        0.11       -1.92      1.92 o 
  -2  15   9       36.79       40.66      2.23 o 
  -1  15   9        5.30        2.58      1.80 o 
   0  15   9       10.18       -1.37      3.09 o 
   1  15   9       46.46       45.79      2.92 o 
   2  15   9        7.27        5.36      3.50 o 
  -3  16   9       13.27       23.87      6.12 o 
  -2  16   9        9.67       14.74      2.13 o 
  -1  16   9        8.28       12.94      2.55 o 
   0  16   9        0.05       -0.71      3.25 o 
   1  16   9       20.35       26.42      3.33 o 
  -6   0  10      120.83      117.60      4.04 o 
  -4   0  10        0.65        5.03      3.01 o 
  -2   0  10        5.69        7.79      3.03 o 
   0   0  10        0.38        4.75      3.22 o 
   2   0  10      116.41      104.17      3.54 o 
   4   0  10       16.84       17.52      3.83 o 
  -6   1  10       92.15       99.35      2.70 o 
  -5   1  10        5.52       10.64      2.42 o 
  -4   1  10        1.48       -0.60      1.96 o 
  -3   1  10        0.02        3.55      2.34 o 
  -2   1  10        2.87        6.91      2.90 o 
  -1   1  10        0.11        1.76      2.19 o 
   0   1  10       25.13       19.33      2.37 o 
   1   1  10      181.00      190.35      3.79 o 
   2   1  10       19.91       24.12      2.13 o 
   3   1  10        7.80        4.55      2.09 o 
   4   1  10        0.30        0.38      3.00 o 
  -6   2  10       12.59       13.76      2.06 o 
  -5   2  10        0.65       -2.10      2.10 o 
  -4   2  10        6.68        9.75      1.84 o 
  -3   2  10        0.52        1.34      2.03 o 
  -2   2  10        0.06        1.10      2.23 o 
  -1   2  10       19.78       20.42      2.33 o 
   0   2  10        3.47        3.38      2.34 o 
   1   2  10        1.19        1.86      2.32 o 
   2   2  10       30.83       27.47      2.20 o 
   3   2  10        0.18        1.11      2.73 o 
   4   2  10        7.34        6.98      2.84 o 
  -6   3  10       41.21       44.03      2.02 o 
  -5   3  10      107.03      116.32      2.19 o 
  -4   3  10       25.84       31.27      4.43 o 
  -3   3  10        5.66       10.83      2.13 o 
  -2   3  10       69.67       69.56      2.56 o 
  -1   3  10        0.67        1.07      2.25 o 
   0   3  10      121.20      126.22      5.87 o 
   1   3  10       40.56       45.93      1.96 o 
   2   3  10       19.22       23.55      2.09 o 
   3   3  10       66.79       64.96      5.56 o 
   4   3  10        2.49       -0.41      2.97 o 
  -6   4  10       17.11       17.97      1.77 o 
  -5   4  10       30.67       32.78      1.70 o 
  -4   4  10       21.23       23.08      4.52 o 
  -3   4  10       16.14       19.13      4.11 o 
  -2   4  10        6.04        7.44      2.64 o 
  -1   4  10        0.01        1.25      2.04 o 
   0   4  10        0.18       -0.19      2.29 o 
   1   4  10       14.95       11.97      1.86 o 
   2   4  10        4.59        4.15      2.34 o 
   3   4  10        0.11       -0.11      2.54 o 
   4   4  10        2.44       -0.35      2.76 o 
  -6   5  10        0.98        2.74      1.96 o 
  -5   5  10       26.04       23.49      2.80 o 
  -4   5  10      211.20      210.01      2.46 o 
  -3   5  10       25.59       28.64      2.26 o 
  -2   5  10       76.79       66.33      2.50 o 
  -1   5  10       18.74       22.65      3.28 o 
   0   5  10        0.16        0.92      2.30 o 
   1   5  10        3.46        1.27      1.80 o 
   2   5  10       36.69       38.07      6.57 o 
   3   5  10       60.84       72.21      5.42 o 
   4   5  10       39.88       34.69      2.97 o 
  -6   6  10        1.20        0.35      1.91 o 
  -5   6  10        7.25        5.46      1.93 o 
  -4   6  10       16.55       16.92      1.82 o 
  -3   6  10       20.42       19.02      2.30 o 
  -2   6  10       12.41       17.89      2.22 o 
  -1   6  10       34.03       32.22      2.43 o 
   0   6  10       70.10       61.35      3.40 o 
   1   6  10        0.51        1.55      2.01 o 
   2   6  10       13.28       12.64      2.37 o 
   3   6  10       35.35       38.44      2.69 o 
   4   6  10       16.68       14.97      3.85 o 
  -6   7  10        1.18        3.15      1.84 o 
  -5   7  10        4.21        6.88      1.89 o 
  -4   7  10      329.20      337.13      4.12 o 
  -3   7  10       55.93       64.31      2.06 o 
  -2   7  10       11.83        8.79      2.43 o 
  -1   7  10       38.71       39.34      2.39 o 
   0   7  10      174.38      161.43      3.47 o 
   1   7  10        0.35       -0.40      2.19 o 
   2   7  10       12.59       10.89      2.15 o 
   3   7  10       17.39       18.70      2.53 o 
   4   7  10       97.53      100.27      4.45 o 
  -5   8  10        0.86        0.91      1.62 o 
  -4   8  10       12.06       13.55      2.15 o 
  -3   8  10       48.57       50.98      1.97 o 
  -2   8  10        3.37        2.44      2.27 o 
  -1   8  10        3.02        3.60      2.32 o 
   0   8  10        2.57        0.72      2.40 o 
   1   8  10       14.47       16.79      3.54 o 
   2   8  10       38.81       33.29      2.34 o 
   3   8  10       51.57       39.92      4.04 o 
  -5   9  10        0.00        0.59      1.87 o 
  -4   9  10       21.07       22.78      2.10 o 
  -3   9  10      106.74      123.46      5.89 o 
  -2   9  10        1.71       -0.62      2.36 o 
  -1   9  10        0.94       -0.85      2.13 o 
   0   9  10       43.02       41.74      2.82 o 
   1   9  10        1.14        0.62      2.04 o 
   2   9  10        0.03        2.78      2.25 o 
   3   9  10        5.43        8.91      3.74 o 
  -5  10  10       37.03       37.23      2.13 o 
  -4  10  10       19.77       18.66      1.98 o 
  -3  10  10       72.47       78.01      2.53 o 
  -2  10  10        1.29        1.54      2.02 o 
  -1  10  10       25.19       27.16      4.47 o 
   0  10  10       13.16       14.85      2.51 o 
   1  10  10       95.70       93.57      3.88 o 
   2  10  10        0.00        0.44      2.11 o 
   3  10  10        1.77        5.30      3.44 o 
  -4  11  10       48.63       47.66      2.06 o 
  -3  11  10       67.20       75.52      2.30 o 
  -2  11  10       25.15       27.72      2.13 o 
  -1  11  10       13.85       17.00      2.53 o 
   0  11  10       32.15       32.38      2.76 o 
   1  11  10       11.78       11.81      2.11 o 
   2  11  10        4.35        9.07      3.44 o 
  -4  12  10        1.31        2.16      2.01 o 
  -3  12  10       25.73       35.98      2.11 o 
  -2  12  10        0.98        1.59      2.08 o 
  -1  12  10        0.41       -0.54      3.06 o 
   0  12  10       10.51       14.78      2.15 o 
   1  12  10       33.75       30.04      2.30 o 
   2  12  10       14.12       17.51      3.28 o 
  -3  13  10        8.18       13.94      3.95 o 
  -2  13  10       11.31       10.21      2.18 o 
  -1  13  10        2.52       -0.25      2.44 o 
   0  13  10       19.32       25.37      5.27 o 
   1  13  10        0.91        2.24      2.15 o 
  -1  14  10        5.03        5.25      2.67 o 
  -5   0  11        5.91        4.21      3.28 o 
  -3   0  11        0.00        2.40      3.14 o 
  -1   0  11       89.85       90.30      4.15 o 
   1   0  11        3.56        1.77      2.41 o 
   3   0  11        4.97        3.52      3.43 o 
  -5   1  11        3.62        2.33      1.94 o 
  -4   1  11        0.06       -0.65      2.27 o 
  -3   1  11        0.48       -1.34      2.84 o 
  -2   1  11       32.56       34.44      2.94 o 
  -1   1  11       21.23       22.58      2.34 o 
   0   1  11        0.57       -0.51      2.35 o 
   1   1  11        2.31        2.65      1.84 o 
   2   1  11      147.75      153.39      3.02 o 
   3   1  11       25.13       25.67      2.58 o 
  -5   2  11       42.08       51.21      3.78 o 
  -4   2  11        8.79       14.01      2.35 o 
  -3   2  11        6.55        5.53      2.24 o 
  -2   2  11       65.91       69.34      2.66 o 
  -1   2  11       61.08       68.44      5.40 o 
   0   2  11        0.88        3.46      2.31 o 
   1   2  11       38.59       46.47      2.07 o 
   2   2  11        0.23       -0.55      2.17 o 
   3   2  11        3.55        5.32      3.12 o 
  -5   3  11       71.16       75.67      2.72 o 
  -4   3  11       12.56       12.68      2.25 o 
  -3   3  11        5.79        6.13      2.42 o 
  -2   3  11        0.76        0.52      2.24 o 
  -1   3  11       69.13       70.72      5.74 o 
   0   3  11       29.31       29.02      2.60 o 
   1   3  11       40.45       38.60      2.27 o 
   2   3  11       10.26       14.49      2.39 o 
   3   3  11      150.21      152.72      3.95 o 
  -4   4  11       19.99       23.91      8.57 o 
  -3   4  11       79.82       84.30      2.61 o 
  -2   4  11       10.07       13.00      2.34 o 
  -1   4  11        3.52        3.59      2.51 o 
   0   4  11       26.08       27.67      2.55 o 
   1   4  11       23.75       25.94      2.16 o 
   2   4  11       13.20       11.43      3.05 o 
  -4   5  11       40.45       45.70      2.67 o 
  -3   5  11        0.00        0.13      2.31 o 
  -2   5  11       22.75       25.70      2.29 o 
  -1   5  11       32.46       43.02      7.77 o 
   0   5  11        6.18        6.15      2.36 o 
   1   5  11        5.90        5.74      2.05 o 
   2   5  11       25.27       33.59      2.61 o 
  -4   6  11       43.29       39.88      2.64 o 
  -3   6  11       93.99      106.92      3.59 o 
  -2   6  11        9.40        7.14      2.48 o 
  -1   6  11        0.12        0.37      2.38 o 
   0   6  11        3.83        3.89      2.49 o 
   1   6  11        1.15        1.95      2.44 o 
   2   6  11       21.08       26.52      2.55 o 
  -4   7  11       81.77       89.43      3.61 o 
  -3   7  11        7.57        7.21      2.46 o 
  -2   7  11       52.94       65.36      5.51 o 
  -1   7  11        0.13        1.79      2.50 o 
   0   7  11       99.86      112.99      4.43 o 
   1   7  11       10.64        9.20      2.50 o 
   2   7  11        0.42        0.30      2.54 o 
  -3   8  11       12.80       14.12      2.37 o 
  -2   8  11       47.32       42.07      2.53 o 
  -1   8  11       13.29       16.54      2.49 o 
   0   8  11        6.40       10.08      2.55 o 
   1   8  11       15.52       12.21      2.42 o 
  -3   9  11       22.28       26.93      2.31 o 
  -2   9  11       25.21       28.24      2.52 o 
  -1   9  11        6.43       10.97      2.49 o 
   0   9  11        2.82        2.98      2.89 o 
   1   9  11        1.17       -0.23      2.37 o 
  -2  10  11       37.77       39.17      2.85 o 
  -1  10  11      104.66      112.21      3.44 o 
   0  10  11       13.72       15.47      2.34 o 
  -2   0  12      120.51      108.69      4.48 o 
  -2   1  12        0.16        0.68      2.62 o 
  -1   1  12       11.64       13.09      2.49 o 
  -1   2  12        4.60        1.28      2.43 o 
                                                 
